# Supplementary material for: Cuproptosis facilitates immune activation but promotes immune escape, and a machine learning–based cuproptosis‐related signature is identified for predicting prognosis and immunotherapy response of gliomas
Source: CNS Neurosci Ther. 2023 Jul 28;30(2):e14380. doi: 10.1111/cns.14380 (PMC10848101; doi:10.1111/cns.14380)
Supplement: Supplementary file 1 — Table S1 [file CNS-30-e14380-s001.xlsx]

## Sheet: Sheet1
Supplementary Table 1: Univariate and multivariate Cox analyses of cluster and other clinicopathologic characteristics of 11 cohorts.
Meta cohort						TCGA cohort						CGGA325 cohort						CGGA693 cohort
Variable	Univariate		Multivariate			Variable	Univariate		Multivariate			Variable	Univariate		Multivariate			Variable	Univariate		Multivariate
	HR (95% CI)	P-value	HR (95% CI)	P-value			HR (95% CI)	P-value	HR (95% CI)	P-value			HR (95% CI)	P-value	HR (95% CI)	P-value			HR (95% CI)	P-value	HR (95% CI)	P-value
Age						Age						Age						Age
<60	Reference					<60	Reference					<60	Reference					<60	Reference
>60	2.868 (2.516-3.27)	<0.001	1.896 (1.658-2.168)	<0.001		>60	4.767 (3.548-6.404)	<0.001	2.242 (1.637-3.07)	<0.001		>60	2.22 (1.436-3.434)	<0.001	1.252 (0.797-1.967)	0.329819		>60	2.283 (1.689-3.086)	<0.001	1.246 (0.909-1.708)	0.172287
Gender						Gender						Gender						Gender
Female	Reference					Female	Reference					Female	Reference					Female	Reference
Male	1.114 (0.998-1.244)	0.0551207	1.051 (0.941-1.173)	0.382121		Male	1.254 (0.948-1.658)	0.112792	1.061 (0.799-1.411)	0.68103		Male	0.924 (0.702-1.216)	0.57181	0.825 (0.618-1.1)	0.189194		Male	1.132 (0.916-1.399)	0.251935	1.076 (0.869-1.333)	0.500593
Grade						Grade						Grade						Grade
Grade II	Reference					Grade II	Reference					Grade II	Reference					Grade II	Reference
Grade III	2.34 (1.954-2.802)	<0.001	2.267 (1.893-2.716)	<0.001		Grade III	3.247 (2.09-5.043)	<0.001	2.904 (1.86-4.534)	<0.001		Grade III	3.498 (2.287-5.348)	<0.001	3.089 (2.005-4.759)	<0.001		Grade III	2.52 (1.798-3.532)	<0.001	2.557 (1.824-3.586)	<0.001
Grade IV	7.458 (6.264-8.879)	<0.001	6.52 (5.459-7.787)	<0.001		Grade IV	15.404 (9.814-24.178)	<0.001	10.295 (6.338-16.722)	<0.001		Grade IV	8.902 (5.996-13.215)	<0.001	6.94 (4.567-10.544)	<0.001		Grade IV	7.028 (5.038-9.803)	<0.001	6.725 (4.787-9.446)	<0.001
Cluster						Cluster						Cluster						Cluster
Cluster1	Reference					Cluster1	Reference					Cluster1	Reference					Cluster1	Reference
Cluster2	0.717 (0.643-0.801)	<0.001	0.825 (0.739-0.922)	<0.001		Cluster2	0.442 (0.328-0.598)	<0.001	0.743 (0.543-1.016)	0.0630705		Cluster2	0.32 (0.242-0.424)	<0.001	0.571 (0.42-0.778)	<0.001		Cluster2	0.738 (0.599-0.91)	0.00443773	0.732 (0.594-0.903)	0.0035165
GSE16011 cohort						GSE108474 cohort						E-MTAB-3892 cohort						GSE4271 cohort
Variable	Univariate		Multivariate			Variable	Univariate		Multivariate			Variable	Univariate		Multivariate			Variable	Univariate		Multivariate
	HR (95% CI)	P-value	HR (95% CI)	P-value			HR (95% CI)	P-value	HR (95% CI)	P-value			HR (95% CI)	P-value	HR (95% CI)	P-value			HR (95% CI)	P-value	HR (95% CI)	P-value
Age						Age						Age						Age
<60	Reference					<60	Reference					<60	Reference					<60	Reference
>60	2.835 (2.123-3.786)	<0.001	2.478 (1.843-3.332)	<0.001		>60	3.162 (2.193-4.559)	<0.001	2.767 (1.899-4.033)	<0.001		>60	3.129 (1.604-6.103)	<0.001	2.346 (1.168-4.714)	0.0165887		>60	2.08 (0.879-4.921)	0.0955792	1.409 (0.554-3.584)	0.472195
Gender						Gender						Gender						Gender
Female	Reference					Female	Reference					Female	Reference					Female	Reference
Male	1.057 (0.805-1.387)	0.69159	1.104 (0.84-1.451)	0.477111		Male	1.058 (0.757-1.479)	0.740775	1.101 (0.778-1.558)	0.586619		Male	1.042 (0.56-1.936)	0.897262	0.786 (0.403-1.533)	0.480135		Male	1.206 (0.699-2.08)	0.500854	1.097 (0.615-1.955)	0.75454
Grade						Grade						Grade						Grade
Grade II	Reference					Grade II	Reference					Grade II	Reference					Grade III	Reference
Grade III	1.185 (0.688-2.041)	0.541607	0.979 (0.565-1.698)	0.94033		Grade III	1.993 (1.239-3.205)	0.00444797	1.769 (1.085-2.885)	0.0221928		Grade III	1.032 (0.473-2.25)	0.937238	1.49 (0.647-3.43)	0.34831		Grade IV	3.165 (1.602-6.252)	<0.001	2.778 (1.367-5.644)	0.00474584
Grade IV	3.562 (2.11-6.01)	<0.001	2.361 (1.341-4.158)	0.00291152		Grade IV	3.793 (2.433-5.914)	<0.001	2.701 (1.655-4.408)	<0.001		Grade IV	5.002 (1.938-12.912)	<0.001	4.785 (1.816-12.609)	0.00154139		Cluster
Cluster						Cluster						Cluster						Cluster1	Reference
Cluster1	Reference					Cluster1	Reference					Cluster1	Reference					Cluster2	0.456 (0.252-0.823)	0.00912871	0.599 (0.323-1.109)	0.102841
Cluster2	0.415 (0.313-0.549)	<0.001	0.651 (0.472-0.897)	0.00865475		Cluster2	0.43 (0.308-0.601)	<0.001	0.621 (0.428-0.901)	0.0121817		Cluster2	0.413 (0.218-0.781)	0.00659975	0.41 (0.204-0.825)	0.0123735
GSE4412 cohort						Meta-LGG cohort						Meta-glioblastoma cohort
Variable	Univariate		Multivariate			Variable	Univariate		Multivariate			Variable	Univariate		Multivariate
	HR (95% CI)	P-value	HR (95% CI)	P-value			HR (95% CI)	P-value	HR (95% CI)	P-value			HR (95% CI)	P-value	HR (95% CI)	P-value
Age						Age						Age
<60	Reference					<60	Reference					<60	Reference
>60	1.936 (0.981-3.82)	0.0569322	1.292 (0.639-2.609)	0.475776		>60	3.28 (2.607-4.126)	<0.001	2.904 (2.306-3.658)	<0.001		>60	1.822 (1.435-2.312)	<0.001	1.79 (1.409-2.274)	<0.001
Gender						Gender						Gender
Female	Reference					Female	Reference					Female	Reference
Male	1.307 (0.77-2.218)	0.320655	1.026 (0.594-1.772)	0.926371		Male	1.07 (0.908-1.261)	0.421832	1.135 (0.962-1.338)	0.132722		Male	1.078 (0.873-1.331)	0.485988	1.069 (0.865-1.322)	0.535546
Grade						Grade						Cluster
Grade III	Reference					Grade II	Reference					Cluster1	Reference
Grade IV	3.803 (1.943-7.446)	<0.001	3.249 (1.559-6.772)	0.00166166		Grade III	2.411 (2.012-2.888)	<0.001	2.289 (1.909-2.746)	<0.001		Cluster2	0.756 (0.614-0.932)	0.00869969	0.785 (0.636-0.969)	0.0239342
Cluster						Cluster
Cluster1	Reference					Cluster1	Reference
Cluster2	0.501 (0.295-0.851)	0.0105868	0.756 (0.432-1.322)	0.326371		Cluster2	0.723 (0.611-0.855)	<0.001	0.727 (0.615-0.859)	<0.001
