# Supplementary material for: Cuproptosis facilitates immune activation but promotes immune escape, and a machine learning–based cuproptosis‐related signature is identified for predicting prognosis and immunotherapy response of gliomas
Source: CNS Neurosci Ther. 2023 Jul 28;30(2):e14380. doi: 10.1111/cns.14380 (PMC10848101; doi:10.1111/cns.14380)
Supplement: Supplementary file 2 — Table S2 [file CNS-30-e14380-s003.xlsx]

## Sheet: S1
Supplementary Table 2: The performance of 117 predictive models in training and testing cohorts.
Model	TCGA	CGGA325	CGGA693	GSE16011	GSE108474	E-MTAB-3892	GSE4271	GSE4412	All	Testing cohorts
StepCox[forward] + GBM	0.884557	0.746015	0.720554	0.70956	0.651796	0.743856	0.681785	0.634864	0.721623	0.698347
GBM	0.884557	0.746015	0.720554	0.70956	0.651796	0.743856	0.681785	0.634864	0.721623	0.698347
RSF + Ridge	0.827804	0.759678	0.697004	0.72263	0.648257	0.746313	0.657279	0.646831	0.713224	0.696856
RSF + SuperPC	0.825069	0.756114	0.693927	0.720668	0.647938	0.754233	0.657279	0.647154	0.712798	0.696759
RSF + survival-SVM	0.823272	0.755792	0.693062	0.721845	0.647089	0.751229	0.656913	0.648124	0.712166	0.696293
StepCox[forward] + Ridge	0.825788	0.756337	0.700187	0.714691	0.65438	0.743037	0.653621	0.650065	0.712263	0.696045
Enet[α=0.1]	0.830359	0.756213	0.702659	0.711673	0.656432	0.742217	0.656181	0.646507	0.71278	0.695983
StepCox[forward] + Enet[α=0.1]	0.830359	0.756213	0.702659	0.711673	0.656432	0.742217	0.656181	0.646507	0.71278	0.695983
RSF + CoxBoost	0.83507	0.761485	0.695895	0.710827	0.646523	0.738121	0.667886	0.649418	0.713153	0.695736
RSF + Enet[α=0.1]	0.830219	0.756163	0.697863	0.721211	0.65077	0.740033	0.661302	0.642303	0.712483	0.695664
RSF + Enet[α=0.2]	0.831796	0.755446	0.698456	0.719068	0.652327	0.73621	0.663497	0.644243	0.71263	0.695607
StepCox[forward] + SuperPC	0.824011	0.755347	0.700507	0.715355	0.652398	0.741125	0.65545	0.648124	0.71154	0.695472
SuperPC	0.824011	0.755347	0.700507	0.715355	0.652398	0.741125	0.65545	0.648124	0.71154	0.695472
StepCox[forward] + survival-SVM	0.818761	0.754604	0.693921	0.715295	0.645815	0.750137	0.654718	0.651682	0.710617	0.695167
survival - SVM	0.818761	0.754604	0.693921	0.715295	0.645815	0.750137	0.654718	0.651682	0.710617	0.695167
RSF + Enet[α=0.3]	0.833214	0.755149	0.697994	0.717257	0.652787	0.733479	0.663497	0.644243	0.712202	0.694915
RSF + Enet[α=0.4]	0.833653	0.754678	0.697425	0.715597	0.653601	0.732933	0.66496	0.642303	0.711894	0.694499
Enet[α=0.2]	0.832235	0.753663	0.701509	0.710012	0.655229	0.737302	0.656913	0.646507	0.711671	0.694448
StepCox[forward] + Enet[α=0.2]	0.832235	0.753663	0.701509	0.710012	0.655229	0.737302	0.656913	0.646507	0.711671	0.694448
RSF + Enet[α=0.5]	0.833892	0.753663	0.696814	0.71451	0.655017	0.731567	0.666423	0.642626	0.711814	0.694374
RSF + Enet[α=0.8]	0.833892	0.75396	0.694668	0.712397	0.656397	0.730748	0.667154	0.643596	0.711602	0.694132
RSF + Enet[α=0.6]	0.833952	0.754084	0.696269	0.713755	0.655477	0.729656	0.666789	0.642626	0.711576	0.694094
RSF + Enet[α=0.7]	0.833972	0.754158	0.695723	0.713453	0.655654	0.729656	0.666423	0.642626	0.711458	0.693956
Enet[α=0.3]	0.833812	0.752302	0.700181	0.709137	0.655371	0.733752	0.660571	0.643596	0.71109	0.693559
StepCox[forward] + Enet[α=0.3]	0.833812	0.752302	0.700181	0.709137	0.655371	0.733752	0.660571	0.643596	0.71109	0.693559
RSF + Enet[α=0.9]	0.833653	0.754134	0.69414	0.71288	0.655937	0.729656	0.666423	0.641656	0.71106	0.693547
Enet[α=0.4]	0.834491	0.750965	0.698338	0.708563	0.656751	0.733206	0.663497	0.642626	0.711055	0.693421
StepCox[forward] + Enet[α=0.4]	0.834491	0.750965	0.698338	0.708563	0.656751	0.733206	0.663497	0.642626	0.711055	0.693421
RSF + Lasso	0.833713	0.753589	0.693814	0.71288	0.655371	0.730475	0.667154	0.640362	0.71092	0.693378
RSF + StepCox[both]	0.830938	0.761386	0.690074	0.704096	0.646558	0.738121	0.661302	0.650712	0.710398	0.693178
RSF + StepCox[backward]	0.830938	0.761386	0.690074	0.704096	0.646558	0.738121	0.661302	0.650712	0.710398	0.693178
Enet[α=0.5]	0.83527	0.750693	0.696642	0.707748	0.657565	0.731567	0.664228	0.640362	0.71051	0.692687
StepCox[forward] + Enet[α=0.5]	0.83527	0.750693	0.696642	0.707748	0.657565	0.731567	0.664228	0.640362	0.71051	0.692687
Lasso + GBM	0.867509	0.749369	0.709172	0.709046	0.649602	0.729656	0.673189	0.626779	0.71429	0.692402
CoxBoost + StepCox[both]	0.835829	0.75703	0.692996	0.701047	0.658061	0.726925	0.673372	0.637128	0.710299	0.692366
CoxBoost + StepCox[backward]	0.835829	0.75703	0.692996	0.701047	0.658061	0.726925	0.673372	0.637128	0.710299	0.692366
CoxBoost + StepCox[forward]	0.836428	0.756089	0.692878	0.701621	0.657848	0.728837	0.673007	0.635511	0.710277	0.692256
StepCox[forward] + CoxBoost	0.835829	0.751584	0.693056	0.706903	0.658485	0.732114	0.661668	0.641656	0.710162	0.692209
CoxBoost	0.835829	0.751584	0.693056	0.706903	0.658485	0.732114	0.661668	0.641656	0.710162	0.692209
CoxBoost + Enet[α=0.9]	0.835889	0.752327	0.693079	0.705968	0.65714	0.733206	0.660936	0.641656	0.710025	0.692045
Lasso + CoxBoost	0.835809	0.752153	0.693405	0.70639	0.657954	0.733479	0.662034	0.638422	0.709956	0.691977
CoxBoost + Enet[α=0.8]	0.835988	0.752302	0.693352	0.705937	0.65707	0.73266	0.661302	0.640686	0.709912	0.691901
Lasso + plsRcox	0.835709	0.754109	0.69315	0.703372	0.656291	0.734025	0.661302	0.641009	0.709871	0.691894
CoxBoost + GBM	0.873298	0.743552	0.706397	0.706813	0.649053	0.731021	0.676847	0.629366	0.714543	0.691864
Lasso + StepCox[both]	0.833034	0.752599	0.692255	0.702768	0.658273	0.734025	0.665691	0.637128	0.709472	0.69182
Lasso + StepCox[backward]	0.833034	0.752599	0.692255	0.702768	0.658273	0.734025	0.665691	0.637128	0.709472	0.69182
Lasso + StepCox[forward]	0.835689	0.754084	0.693085	0.703251	0.656362	0.734025	0.660571	0.641332	0.7098	0.691816
RSF + GBM	0.885356	0.74802	0.689368	0.715959	0.641709	0.743037	0.674835	0.62969	0.715997	0.691803
CoxBoost + Lasso	0.836208	0.752401	0.693067	0.705002	0.656928	0.733479	0.659839	0.641656	0.709822	0.691767
Enet[α=0.8]	0.835389	0.750025	0.693767	0.707899	0.658556	0.729383	0.662034	0.640686	0.709717	0.691764
StepCox[forward] + Enet[α=0.8]	0.835389	0.750025	0.693767	0.707899	0.658556	0.729383	0.662034	0.640686	0.709717	0.691764
Enet[α=0.6]	0.835409	0.75047	0.695397	0.70796	0.657884	0.729383	0.662034	0.638745	0.70966	0.691696
StepCox[forward] + Enet[α=0.6]	0.835409	0.75047	0.695397	0.70796	0.657884	0.729383	0.662034	0.638745	0.70966	0.691696
Enet[α=0.7]	0.835529	0.750297	0.694472	0.707688	0.658167	0.730202	0.661668	0.639069	0.709637	0.691652
StepCox[forward] + Enet[α=0.7]	0.835529	0.750297	0.694472	0.707688	0.658167	0.730202	0.661668	0.639069	0.709637	0.691652
CoxBoost + Enet[α=0.7]	0.836268	0.75203	0.693595	0.706239	0.65714	0.731021	0.661302	0.640039	0.709704	0.691624
Enet[α=0.9]	0.835549	0.749777	0.692801	0.707507	0.658662	0.730475	0.661668	0.640362	0.7096	0.691607
StepCox[forward] + Enet[α=0.9]	0.835549	0.749777	0.692801	0.707507	0.658662	0.730475	0.661668	0.640362	0.7096	0.691607
StepCox[forward] + RSF	0.932227	0.738342	0.71202	0.702345	0.637781	0.754506	0.675933	0.619664	0.721602	0.691513
StepCox[forward] + Lasso	0.835389	0.749678	0.692516	0.707416	0.659441	0.730202	0.662765	0.637775	0.709398	0.691399
Lasso	0.835389	0.749678	0.692516	0.707416	0.659441	0.730202	0.662765	0.637775	0.709398	0.691399
Ridge	0.847646	0.754629	0.693275	0.693411	0.658521	0.732933	0.656913	0.649741	0.710884	0.691346
CoxBoost + Enet[α=0.3]	0.836567	0.752351	0.695462	0.706149	0.655512	0.728837	0.662034	0.638745	0.709457	0.691299
CoxBoost + Enet[α=0.4]	0.836707	0.751955	0.695071	0.705696	0.656256	0.72911	0.661302	0.639069	0.709396	0.691208
CoxBoost + Enet[α=0.6]	0.836148	0.751931	0.693737	0.706088	0.656893	0.72911	0.661302	0.639392	0.709325	0.691208
Lasso + RSF	0.922865	0.745	0.696292	0.713755	0.645992	0.727198	0.67959	0.630336	0.720129	0.691166
CoxBoost + Enet[α=0.5]	0.836388	0.752252	0.694407	0.705575	0.656468	0.727744	0.662765	0.638098	0.709212	0.691044
CoxBoost + Enet[α=0.2]	0.836867	0.752723	0.695931	0.706088	0.654557	0.725287	0.660571	0.641009	0.709129	0.690881
CoxBoost + Enet[α=0.1]	0.836687	0.752847	0.696607	0.70639	0.654309	0.724194	0.657644	0.64295	0.708953	0.690706
StepCox[both] + CoxBoost	0.834112	0.747698	0.693868	0.702768	0.657565	0.730475	0.664594	0.637775	0.708607	0.690678
StepCox[backward] + CoxBoost	0.834112	0.747698	0.693868	0.702768	0.657565	0.730475	0.664594	0.637775	0.708607	0.690678
Lasso + survival-SVM	0.83523	0.754307	0.699938	0.711461	0.654486	0.724468	0.655816	0.633571	0.708659	0.690578
CoxBoost + Ridge	0.836627	0.75354	0.69746	0.706028	0.652716	0.724194	0.655816	0.643596	0.708747	0.690479
StepCox[both] + Lasso	0.833673	0.745	0.692854	0.703855	0.658273	0.728017	0.665691	0.638745	0.708264	0.690348
StepCox[backward] + Lasso	0.833673	0.745	0.692854	0.703855	0.658273	0.728017	0.665691	0.638745	0.708264	0.690348
Lasso + SuperPC	0.83523	0.753119	0.700027	0.712759	0.6553	0.725287	0.651792	0.633894	0.708426	0.690311
StepCox[both] + Enet[α=0.8]	0.834311	0.746089	0.693417	0.703704	0.656893	0.729656	0.662034	0.639715	0.708227	0.690215
StepCox[backward] + Enet[α=0.8]	0.834311	0.746089	0.693417	0.703704	0.656893	0.729656	0.662034	0.639715	0.708227	0.690215
StepCox[both] + Enet[α=0.7]	0.834232	0.746262	0.693465	0.702919	0.656185	0.730475	0.662034	0.639715	0.708161	0.690151
StepCox[backward] + Enet[α=0.7]	0.834232	0.746262	0.693465	0.702919	0.656185	0.730475	0.662034	0.639715	0.708161	0.690151
StepCox[both] + Enet[α=0.9]	0.834311	0.745965	0.692973	0.704096	0.657707	0.726925	0.663862	0.638745	0.708073	0.690039
StepCox[backward] + Enet[α=0.9]	0.834311	0.745965	0.692973	0.704096	0.657707	0.726925	0.663862	0.638745	0.708073	0.690039
StepCox[both] + Enet[α=0.6]	0.833952	0.746782	0.693441	0.702315	0.655689	0.729929	0.660571	0.641009	0.707961	0.689962
StepCox[backward] + Enet[α=0.6]	0.833952	0.746782	0.693441	0.702315	0.655689	0.729929	0.660571	0.641009	0.707961	0.689962
CoxBoost + plsRcox	0.834811	0.751658	0.690785	0.699478	0.654769	0.729929	0.662399	0.640686	0.708064	0.689958
StepCox[both] + Enet[α=0.4]	0.834491	0.748366	0.693601	0.701229	0.654061	0.727198	0.659473	0.645537	0.707995	0.689924
StepCox[backward] + Enet[α=0.4]	0.834491	0.748366	0.693601	0.701229	0.654061	0.727198	0.659473	0.645537	0.707995	0.689924
StepCox[both] + Enet[α=0.1]	0.83537	0.752649	0.694413	0.700172	0.649637	0.727744	0.654718	0.647477	0.707773	0.689544
StepCox[backward] + Enet[α=0.1]	0.83537	0.752649	0.694413	0.700172	0.649637	0.727744	0.654718	0.647477	0.707773	0.689544
StepCox[both] + Enet[α=0.3]	0.834791	0.750322	0.694028	0.700172	0.652221	0.728291	0.656181	0.645213	0.707652	0.68949
StepCox[backward] + Enet[α=0.3]	0.834791	0.750322	0.694028	0.700172	0.652221	0.728291	0.656181	0.645213	0.707652	0.68949
CoxBoost + SuperPC	0.834651	0.755817	0.698759	0.706813	0.647514	0.724194	0.648866	0.644243	0.707607	0.689458
StepCox[both] + Enet[α=0.2]	0.83499	0.751535	0.694212	0.699357	0.651584	0.728291	0.656181	0.644567	0.707589	0.689389
StepCox[backward] + Enet[α=0.2]	0.83499	0.751535	0.694212	0.699357	0.651584	0.728291	0.656181	0.644567	0.707589	0.689389
StepCox[both] + Enet[α=0.5]	0.833972	0.747277	0.693085	0.701379	0.654486	0.726925	0.659108	0.643273	0.707438	0.689362
StepCox[backward] + Enet[α=0.5]	0.833972	0.747277	0.693085	0.701379	0.654486	0.726925	0.659108	0.643273	0.707438	0.689362
CoxBoost + survival-SVM	0.834411	0.75599	0.698604	0.707235	0.647868	0.723375	0.647403	0.643273	0.70727	0.689107
RSF + plsRcox	0.836008	0.752203	0.687376	0.706119	0.646558	0.723921	0.662399	0.640362	0.706868	0.68842
StepCox[both] + GBM	0.884218	0.739554	0.71007	0.692958	0.645992	0.733479	0.656913	0.639715	0.712862	0.688383
StepCox[backward] + GBM	0.884218	0.739554	0.71007	0.692958	0.645992	0.733479	0.656913	0.639715	0.712862	0.688383
RSF + StepCox[forward]	0.837845	0.751238	0.685859	0.705122	0.646877	0.719552	0.662765	0.641009	0.706283	0.687489
StepCox[both] + survival-SVM	0.815207	0.760347	0.687726	0.699448	0.625677	0.735664	0.647403	0.652329	0.702975	0.686942
StepCox[backward] + survival-SVM	0.815207	0.760347	0.687726	0.699448	0.625677	0.735664	0.647403	0.652329	0.702975	0.686942
StepCox[both] + SuperPC	0.821496	0.761856	0.691876	0.68834	0.631587	0.726379	0.650329	0.650712	0.702822	0.685868
StepCox[backward] + SuperPC	0.821496	0.761856	0.691876	0.68834	0.631587	0.726379	0.650329	0.650712	0.702822	0.685868
StepCox[backward] + RSF	0.928814	0.731906	0.703984	0.695131	0.641886	0.728564	0.657279	0.641009	0.716072	0.68568
StepCox[both] + RSF	0.928814	0.731906	0.703976	0.695131	0.641886	0.728564	0.657279	0.641009	0.716071	0.685679
StepCox[both] + Ridge	0.8513	0.747847	0.692398	0.680371	0.658061	0.715729	0.652158	0.64586	0.705465	0.684632
StepCox[backward] + Ridge	0.8513	0.747847	0.692398	0.680371	0.658061	0.715729	0.652158	0.64586	0.705465	0.684632
RSF	0.930391	0.725099	0.699221	0.68686	0.626774	0.737029	0.660571	0.611578	0.70969	0.678162
StepCox[forward]	0.857608	0.736139	0.668708	0.657853	0.6616	0.704806	0.643745	0.65718	0.698455	0.675719
StepCox[forward] + plsRcox	0.857847	0.736931	0.671305	0.658064	0.663263	0.701802	0.639722	0.656533	0.698183	0.675374
plsRcox	0.857847	0.736931	0.671305	0.658064	0.663263	0.701802	0.639722	0.656533	0.698183	0.675374
StepCox[both] + plsRcox	0.854074	0.739653	0.678051	0.660871	0.66114	0.705625	0.636796	0.639392	0.69695	0.674504
StepCox[backward] + plsRcox	0.854074	0.739653	0.678051	0.660871	0.66114	0.705625	0.636796	0.639392	0.69695	0.674504
StepCox[both]	0.854114	0.739431	0.67801	0.66069	0.660963	0.705352	0.637162	0.639069	0.696849	0.674382
StepCox[backward]	0.854114	0.739431	0.67801	0.66069	0.660963	0.705352	0.637162	0.639069	0.696849	0.674382
