# Supplementary material for: Cuproptosis facilitates immune activation but promotes immune escape, and a machine learning–based cuproptosis‐related signature is identified for predicting prognosis and immunotherapy response of gliomas
Source: CNS Neurosci Ther. 2023 Jul 28;30(2):e14380. doi: 10.1111/cns.14380 (PMC10848101; doi:10.1111/cns.14380)
Supplement: Supplementary file 3 — Table S3 [file CNS-30-e14380-s005.xlsx]

## Sheet: Sheet1
Supplementary Table 3. The evaluation metrics of Cuproscore in training and testing cohorts.
Cohort	1-year AUC	3-year AUC	5-year AUC	C-index
TCGA-Gliomas	0.927	0.941	0.934	0.885
CGGA325	0.775	0.88	0.908	0.746
CGGA693	0.735	0.802	0.805	0.721
GSE16011	0.791	0.867	0.823	0.71
GSE108474	0.632	0.78	0.797	0.652
E-MTAB-3892	0.789	0.761	0.688	0.744
GSE4271	0.662	0.786	0.801	0.682
GSE4412	0.707	0.863	0.862	0.635
