# Supplementary material for: Cuproptosis facilitates immune activation but promotes immune escape, and a machine learning–based cuproptosis‐related signature is identified for predicting prognosis and immunotherapy response of gliomas
Source: CNS Neurosci Ther. 2023 Jul 28;30(2):e14380. doi: 10.1111/cns.14380 (PMC10848101; doi:10.1111/cns.14380)
Supplement: Supplementary file 4 — Table S4 [file CNS-30-e14380-s002.xlsx]

## Sheet: gliomas_signature
Supplementary Table 4. A total of 80 published signatures were collected.
gene_id	model	PMID	Cancer	Author	Coef	gene_name	gene_type
ENSG00000145335	Airmappamagan	23646114	GBM	Airmappamagan	0.1727	SNCA	protein_coding
ENSG00000108691	Airmappamagan	23646114	GBM	Airmappamagan	0.1369	CCL2	protein_coding
ENSG00000130558	Airmappamagan	23646114	GBM	Airmappamagan	0.0921	OLFM1	protein_coding
ENSG00000197971	Airmappamagan	23646114	GBM	Airmappamagan	0.0731	MBP	protein_coding
ENSG00000135744	Airmappamagan	23646114	GBM	Airmappamagan	0.0319	AGT	protein_coding
ENSG00000109472	Airmappamagan	23646114	GBM	Airmappamagan	0.0307	CPE	protein_coding
ENSG00000124507	Airmappamagan	23646114	GBM	Airmappamagan	0.0118	PACSIN1	protein_coding
ENSG00000133048	Airmappamagan	23646114	GBM	Airmappamagan	0.0044	CHI3L1	protein_coding
ENSG00000146648	Airmappamagan	23646114	GBM	Airmappamagan	-0.0515	EGFR	protein_coding
ENSG00000137142	Airmappamagan	23646114	GBM	Airmappamagan	-0.0795	IGFBPL1	protein_coding
ENSG00000112096	Airmappamagan	23646114	GBM	Airmappamagan	-0.0805	SOD2	protein_coding
ENSG00000064989	Airmappamagan	23646114	GBM	Airmappamagan	-0.0813	CALCRL	protein_coding
ENSG00000131747	Airmappamagan	23646114	GBM	Airmappamagan	-0.1236	TOP2A	protein_coding
ENSG00000101977	Airmappamagan	23646114	GBM	Airmappamagan	-0.2097	MCF2	protein_coding
ENSG00000140939	Bahargava	28035070	GBM	Bahargava	0.266	NOL3	protein_coding
ENSG00000138646	Bahargava	28035070	GBM	Bahargava	0.101	HERC5	protein_coding
ENSG00000163541	Bahargava	28035070	GBM	Bahargava	-0.248	SUCLG1	protein_coding
ENSG00000144218	Bahargava	28035070	GBM	Bahargava	-0.491	AFF3	protein_coding
ENSG00000101441	Bao	23663361	GBM	Bao	0.911	CST4	protein_coding
ENSG00000132122	Bao	23663361	GBM	Bao	0.518	SPATA6	protein_coding
ENSG00000162975	Bao	23663361	GBM	Bao	0.397	KCNF1	protein_coding
ENSG00000170017	Bao	23663361	GBM	Bao	-0.435	ALCAM	protein_coding
ENSG00000106852	Bao	23663361	GBM	Bao	-0.761	LHX6	protein_coding
ENSG00000152926	Bao-Shi Chen	32952656	GBM	Chen	2.1026	ZNF117	protein_coding
ENSG00000138160	Bao-Shi Chen	32952656	GBM	Chen	0.6481	KIF11	protein_coding
ENSG00000125900	Bao-Shi Chen	32952656	GBM	Chen	0.5368	SIRPD	protein_coding
ENSG00000213722	Bao-Shi Chen	32952656	GBM	Chen	0.4152	DDAH2	protein_coding
ENSG00000137460	Bao-Shi Chen	32952656	GBM	Chen	-0.4264	FHDC1	protein_coding
ENSG00000164603	Bao-Shi Chen	32952656	GBM	Chen	-0.6095	BMT2	protein_coding
ENSG00000157214	Bao-Shi Chen-J.C.	32964440	GBM	Chen	0.4336	STEAP2	protein_coding
ENSG00000115107	Bao-Shi Chen-J.C.	32964440	GBM	Chen	0.2201	STEAP3	protein_coding
ENSG00000110492	Beiquan Hu	32913540	GBM	Hu	0.1625	MDK	protein_coding
ENSG00000136999	Beiquan Hu	32913540	GBM	Hu	0.1506	CCN3	protein_coding
ENSG00000128342	Beiquan Hu	32913540	GBM	Hu	-0.1372	LIF	protein_coding
ENSG00000169605	Beiquan Hu	32913540	GBM	Hu	-0.1983	GKN1	protein_coding
ENSG00000125845	Beiquan Hu	32913540	GBM	Hu	-0.3286	BMP2	protein_coding
ENSG00000010319	Beiquan Hu	32913540	GBM	Hu	-0.3613	SEMA3G	protein_coding
ENSG00000090020	Chao-Qun Lin	34024193	GBM	Lin	-1.5148	SLC9A1	protein_coding
ENSG00000165272	Chao-Qun Lin	34024193	GBM	Lin	-1.1994	AQP3	protein_coding
ENSG00000105974	Chao-Qun Lin	34024193	GBM	Lin	-0.5515	CAV1	protein_coding
ENSG00000140464	Chao-Qun Lin	34024193	GBM	Lin	-0.3198	PML	protein_coding
ENSG00000215021	Chao-Qun Lin	34024193	GBM	Lin	-0.304	PHB2	protein_coding
ENSG00000152952	Chao-Qun Lin	34024193	GBM	Lin	-0.0732	PLOD2	protein_coding
ENSG00000161544	Chao-Qun Lin	34024193	GBM	Lin	0.4985	CYGB	protein_coding
ENSG00000148926	Chao-Qun Lin	34024193	GBM	Lin	0.3956	ADM	protein_coding
ENSG00000169087	Chao-Qun Lin	34024193	GBM	Lin	0.3893	HSPBAP1	protein_coding
ENSG00000149269	Chao-Qun Lin	34024193	GBM	Lin	0.3061	PAK1	protein_coding
ENSG00000157227	Chao-Qun Lin	34024193	GBM	Lin	0.164	MMP14	protein_coding
ENSG00000152455	Chao-Qun Lin	34024193	GBM	Lin	0.0822	SUV39H2	protein_coding
ENSG00000087245	Chao-Qun Lin	34024193	GBM	Lin	0.0789	MMP2	protein_coding
ENSG00000161057	Chao-Qun Lin	34024193	GBM	Lin	0.0704	PSMC2	protein_coding
ENSG00000172183	Chen Zhu	31428519	GBM	Zhu	0.237	ISG20	protein_coding
ENSG00000184557	Chen Zhu	31428519	GBM	Zhu	0.173	SOCS3	protein_coding
ENSG00000213928	Chen Zhu	31428519	GBM	Zhu	-0.2829	IRF9	protein_coding
ENSG00000140853	Chen Zhu	31428519	GBM	Zhu	-0.2914	NLRC5	protein_coding
ENSG00000152778	Chen Zhu	31428519	GBM	Zhu	-0.4303	IFIT5	protein_coding
ENSG00000101213	Chunhui Wang	32519365	LGG	Wang	-0.932	PTK6	protein_coding
ENSG00000136997	Chunhui Wang	32519365	LGG	Wang	-0.83	MYC	protein_coding
ENSG00000263528	Chunhui Wang	32519365	LGG	Wang	-0.82	IKBKE	protein_coding
ENSG00000078900	Chunhui Wang	32519365	LGG	Wang	-0.758	TP73	protein_coding
ENSG00000152208	Chunhui Wang	32519365	LGG	Wang	-0.689	GRID2	protein_coding
ENSG00000089685	Chunhui Wang	32519365	LGG	Wang	-0.626	BIRC5	protein_coding
ENSG00000150907	Chunhui Wang	32519365	LGG	Wang	0.925	FOXO1	protein_coding
ENSG00000160883	Cong Chen	29169920	Glioma	Chen	0.319	HK3	protein_coding
ENSG00000134333	Cong Chen	29169920	Glioma	Chen	0.269	LDHA	protein_coding
ENSG00000143891	Cong Chen	29169920	Glioma	Chen	0.242	GALM	protein_coding
ENSG00000074800	Cong Chen	29169920	Glioma	Chen	0.218	ENO1	protein_coding
ENSG00000067225	Cong Chen	29169920	Glioma	Chen	0.213	PKM	protein_coding
ENSG00000159399	Cong Chen	29169920	Glioma	Chen	0.211	HK2	protein_coding
ENSG00000111640	Cong Chen	29169920	Glioma	Chen	0.194	GAPDH	protein_coding
ENSG00000143627	Cong Chen	29169920	Glioma	Chen	-0.181	PKLR	protein_coding
ENSG00000111716	Cong Chen	29169920	Glioma	Chen	-0.296	LDHB	protein_coding
ENSG00000136872	Cong Chen	29169920	Glioma	Chen	-0.414	ALDOB	protein_coding
ENSG00000105048	Di Chen	29774872	GBM	Chen	1.55	TNNT1	protein_coding
ENSG00000046604	Di Chen	29774872	GBM	Chen	0.49	DSG2	protein_coding
ENSG00000162643	Di Chen	29774872	GBM	Chen	0.32	DNAI3	protein_coding
ENSG00000260027	Di Chen	29774872	GBM	Chen	0.25	HOXB7	protein_coding
ENSG00000135046	Di Chen	29774872	GBM	Chen	0.2	ANXA1	protein_coding
ENSG00000173917	Di Chen	29774872	GBM	Chen	0.19	HOXB2	protein_coding
ENSG00000101311	Di Chen	29774872	GBM	Chen	-0.15	FERMT1	protein_coding
ENSG00000138379	Di Chen	29774872	GBM	Chen	-0.19	MSTN	protein_coding
ENSG00000125845	Di Chen	29774872	GBM	Chen	-0.2	BMP2	protein_coding
ENSG00000144485	Di Chen	29774872	GBM	Chen	-0.32	HES6	protein_coding
ENSG00000183090	Di Chen	29774872	GBM	Chen	-0.39	FREM3	protein_coding
ENSG00000145832	Di Chen	29774872	GBM	Chen	-0.42	SLC25A48	protein_coding
ENSG00000176771	Di Chen	29774872	GBM	Chen	-0.68	NCKAP5	protein_coding
ENSG00000118777	Di Chen	29774872	GBM	Chen	-0.74	ABCG2	protein_coding
ENSG00000100095	Di Chen	29774872	GBM	Chen	-1.71	SEZ6L	protein_coding
ENSG00000137726	Di Chen	29774872	GBM	Chen	-4.09	FXYD6	protein_coding
ENSG00000113231	Di Chen	29774872	GBM	Chen	-7.47	PDE8B	protein_coding
ENSG00000090432	Fan	32964017	Glioma	Fan	1.3766	MUL1	protein_coding
ENSG00000141458	Fan	32964017	Glioma	Fan	0.4026	NPC1	protein_coding
ENSG00000204977	Fan	32964017	Glioma	Fan	-0.4633	TRIM13	protein_coding
ENSG00000157399	Fan Wu	31475440	LGG	Wu	0.47	ARSL	protein_coding
ENSG00000102393	Fan Wu	31475440	LGG	Wu	0.46	GLA	protein_coding
ENSG00000180801	Fan Wu	31475440	LGG	Wu	0.26	ARSJ	protein_coding
ENSG00000148154	Fan Wu	31475440	LGG	Wu	0.17	UGCG	protein_coding
ENSG00000170266	Fan Wu	31475440	LGG	Wu	0.04	GLB1	protein_coding
ENSG00000051382	Fan Wu	31475440	LGG	Wu	0.01	PIK3CB	protein_coding
ENSG00000103502	Fan Wu	31475440	LGG	Wu	-0.04	CDIPT	protein_coding
ENSG00000139144	Fan Wu	31475440	LGG	Wu	-0.08	PIK3C2G	protein_coding
ENSG00000003987	Fan Wu	31475440	LGG	Wu	-0.25	MTMR7	protein_coding
ENSG00000110169	Fan Zeng	31907037	Glioma	Zeng	0.171	HPX	protein_coding
ENSG00000172458	Fan Zeng	31907037	Glioma	Zeng	-0.305	IL17D	protein_coding
ENSG00000198513	Fan Zeng	31907037	Glioma	Zeng	-0.143	ATL1	protein_coding
ENSG00000197776	Fan Zeng	31907037	Glioma	Zeng	-0.132	KLHDC1	protein_coding
ENSG00000119283	Fan Zeng	31907037	Glioma	Zeng	-0.124	TRIM67	protein_coding
ENSG00000154654	Fan Zeng	31907037	Glioma	Zeng	-0.096	NCAM2	protein_coding
ENSG00000125675	Fan Zeng	31907037	Glioma	Zeng	-0.094	GRIA3	protein_coding
ENSG00000155760	Fatai	29614978	GBM	Fatai	0.4934	FZD7	protein_coding
ENSG00000109819	Fatai	29614978	GBM	Fatai	0.4121	PPARGC1A	protein_coding
ENSG00000130222	Fatai	29614978	GBM	Fatai	0.285	GADD45G	protein_coding
ENSG00000104290	Fatai	29614978	GBM	Fatai	0.2434	FZD3	protein_coding
ENSG00000094804	Fatai	29614978	GBM	Fatai	0.2324	CDC6	protein_coding
ENSG00000107984	Fatai	29614978	GBM	Fatai	0.1759	DKK1	protein_coding
ENSG00000121879	Fatai	29614978	GBM	Fatai	0.1479	PIK3CA	protein_coding
ENSG00000106483	Fatai	29614978	GBM	Fatai	0.1461	SFRP4	protein_coding
ENSG00000147889	Fatai	29614978	GBM	Fatai	0.1415	CDKN2A	protein_coding
ENSG00000146674	Fatai	29614978	GBM	Fatai	0.1103	IGFBP3	protein_coding
ENSG00000117632	Fatai	29614978	GBM	Fatai	0.0837	STMN1	protein_coding
ENSG00000110092	Fatai	29614978	GBM	Fatai	0.0746	CCND1	protein_coding
ENSG00000005249	Fatai	29614978	GBM	Fatai	0.0641	PRKAR2B	protein_coding
ENSG00000148229	Fatai	29614978	GBM	Fatai	0.0615	POLE3	protein_coding
ENSG00000134853	Fatai	29614978	GBM	Fatai	0.0262	PDGFRA	protein_coding
ENSG00000127472	Fatai	29614978	GBM	Fatai	-0.0176	PLA2G5	protein_coding
ENSG00000160999	Fatai	29614978	GBM	Fatai	-0.0199	SH2B2	protein_coding
ENSG00000112715	Fatai	29614978	GBM	Fatai	-0.0268	VEGFA	protein_coding
ENSG00000129757	Fatai	29614978	GBM	Fatai	-0.0285	CDKN1C	protein_coding
ENSG00000185950	Fatai	29614978	GBM	Fatai	-0.0665	IRS2	protein_coding
ENSG00000133101	Fatai	29614978	GBM	Fatai	-0.0899	CCNA1	protein_coding
ENSG00000113594	Fatai	29614978	GBM	Fatai	-0.1009	LIFR	protein_coding
ENSG00000163083	Fatai	29614978	GBM	Fatai	-0.1187	INHBB	protein_coding
ENSG00000097007	Fatai	29614978	GBM	Fatai	-0.1215	ABL1	protein_coding
ENSG00000104332	Fatai	29614978	GBM	Fatai	-0.1216	SFRP1	protein_coding
ENSG00000204388	Fatai	29614978	GBM	Fatai	-0.1244	HSPA1B	protein_coding
ENSG00000186340	Fatai	29614978	GBM	Fatai	-0.1319	THBS2	protein_coding
ENSG00000172201	Fatai	29614978	GBM	Fatai	-0.168	ID4	protein_coding
ENSG00000112964	Fatai	29614978	GBM	Fatai	-0.2292	GHR	protein_coding
ENSG00000169231	Fatai	29614978	GBM	Fatai	-0.3916	THBS3	protein_coding
ENSG00000100994	Fatai	29614978	GBM	Fatai	-0.4071	PYGB	protein_coding
ENSG00000105173	Fatai	29614978	GBM	Fatai	-0.4975	CCNE1	protein_coding
ENSG00000123374	Fatai	29614978	GBM	Fatai	-0.5268	CDK2	protein_coding
ENSG00000108846	Gong	33790966	Glioma	Gong	0.1127	ABCC3	protein_coding
ENSG00000187498	Gong	33790966	Glioma	Gong	0.0025	COL4A1	protein_coding
ENSG00000135046	Gong	33790966	Glioma	Gong	0.0005	ANXA1	protein_coding
ENSG00000115457	Gong	33790966	Glioma	Gong	0.0003	IGFBP2	protein_coding
ENSG00000162493	Gong	33790966	Glioma	Gong	0.0002	PDPN	protein_coding
ENSG00000134871	Gong	33790966	Glioma	Gong	0.0001	COL4A2	protein_coding
ENSG00000196136	Gong	33790966	Glioma	Gong	0.0001	SERPINA3	protein_coding
ENSG00000105329	Gong	33790966	Glioma	Gong	-0.0001	TGFB1	protein_coding
ENSG00000108821	Gong	33790966	Glioma	Gong	-0.0003	COL1A1	protein_coding
ENSG00000170458	Gong	33790966	Glioma	Gong	-0.0006	CD14	protein_coding
ENSG00000196154	Gong	33790966	Glioma	Gong	-0.0006	S100A4	protein_coding
ENSG00000198732	Gong	33790966	Glioma	Gong	-0.0007	SMOC1	protein_coding
ENSG00000104112	Gong	33790966	Glioma	Gong	-0.0022	SCG3	protein_coding
ENSG00000154118	Gong	33790966	Glioma	Gong	-0.0046	JPH3	protein_coding
ENSG00000188011	Gong	33790966	Glioma	Gong	-0.0062	RTP5	protein_coding
ENSG00000183196	Guangqi Li	32160398	LGG	Li	0.1141	CHST6	protein_coding
ENSG00000164649	Guangqi Li	32160398	LGG	Li	0.0731	CDCA7L	protein_coding
ENSG00000205929	Guangqi Li	32160398	LGG	Li	0.0333	C21orf62	protein_coding
ENSG00000106624	Guangqi Li	32160398	LGG	Li	0.003	AEBP1	protein_coding
ENSG00000005073	Guangqi Li	32160398	LGG	Li	0.2196	HOXA11	protein_coding
ENSG00000143061	Guangqi Li	32160398	LGG	Li	0.0403	IGSF3	protein_coding
ENSG00000132470	Guangqi Li	32160398	LGG	Li	0.0106	ITGB4	protein_coding
ENSG00000124145	Guangqi Li	32160398	LGG	Li	0.0078	SDC4	protein_coding
ENSG00000111249	Guangqi Li	32160398	LGG	Li	-0.0789	CUX2	protein_coding
ENSG00000163751	Guangqi Li	32160398	LGG	Li	-1.2557	CPA3	protein_coding
ENSG00000107262	Guo	33768004	LGG	Guo	-0.82	BAG1	protein_coding
ENSG00000015475	Guo	33768004	LGG	Guo	-0.75	BID	protein_coding
ENSG00000185737	Guo	33768004	LGG	Guo	-0.45	NRG3	protein_coding
ENSG00000197769	Guo	33768004	LGG	Guo	0.27	MAP1LC3C	protein_coding
ENSG00000101213	Guo	33768004	LGG	Guo	-0.36	PTK6	protein_coding
ENSG00000174697	Haitao Luo	34114970	Glioma	Luo	0.301	LEP	protein_coding
ENSG00000164362	Haitao Luo	34114970	Glioma	Luo	0.2264	TERT	protein_coding
ENSG00000278195	Haitao Luo	34114970	Glioma	Luo	-0.0844	SSTR3	protein_coding
ENSG00000005421	Haitao Luo	34114970	Glioma	Luo	-0.3415	PON1	protein_coding
ENSG00000198576	Han Lin	33969375	LGG	Lin	0.2488	ARC	protein_coding
ENSG00000152208	Han Lin	33969375	LGG	Lin	-0.1981	GRID2	protein_coding
ENSG00000164418	Han Lin	33969375	LGG	Lin	-0.2675	GRIK2	protein_coding
ENSG00000187730	Han Lin	33969375	LGG	Lin	-0.5037	GABRD	protein_coding
ENSG00000179477	Han-Jie Liu	32733879	Glioma	Liu	-4.6264	ALOX12B	protein_coding
ENSG00000151632	Han-Jie Liu	32733879	Glioma	Liu	-17.1096	AKR1C2	protein_coding
ENSG00000266412	Han-Jie Liu	32733879	Glioma	Liu	-1.8757	NCOA4	protein_coding
ENSG00000113161	Han-Jie Liu	32733879	Glioma	Liu	-1.8467	HMGCR	protein_coding
ENSG00000160200	Han-Jie Liu	32733879	Glioma	Liu	-1.4406	CBS	protein_coding
ENSG00000001084	Han-Jie Liu	32733879	Glioma	Liu	-1.0957	GCLC	protein_coding
ENSG00000122873	Han-Jie Liu	32733879	Glioma	Liu	-0.1096	CISD1	protein_coding
ENSG00000104412	Han-Jie Liu	32733879	Glioma	Liu	-0.0453	EMC2	protein_coding
ENSG00000012779	Han-Jie Liu	32733879	Glioma	Liu	6.2303	ALOX5	protein_coding
ENSG00000132965	Han-Jie Liu	32733879	Glioma	Liu	3.9247	ALOX5AP	protein_coding
ENSG00000026508	Han-Jie Liu	32733879	Glioma	Liu	2.3633	CD44	protein_coding
ENSG00000144554	Han-Jie Liu	32733879	Glioma	Liu	1.06	FANCD2	protein_coding
ENSG00000116044	Han-Jie Liu	32733879	Glioma	Liu	0.8154	NFE2L2	protein_coding
ENSG00000154518	Han-Jie Liu	32733879	Glioma	Liu	0.6903	ATP5MC3	protein_coding
ENSG00000106211	Han-Jie Liu	32733879	Glioma	Liu	0.5453	HSPB1	protein_coding
ENSG00000023909	Han-Jie Liu	32733879	Glioma	Liu	0.0822	GCLM	protein_coding
ENSG00000197635	Han-Jie Liu	32733879	Glioma	Liu	0.0529	DPP4	protein_coding
ENSG00000111684	Han-Jie Liu	32733879	Glioma	Liu	0.0406	LPCAT3	protein_coding
ENSG00000130066	Han-Jie Liu	32733879	Glioma	Liu	0.0326	SAT1	protein_coding
ENSG00000104783	Hao-Yuan Wang	27713134	GBM	Wang	0.378	KCNN4	protein_coding
ENSG00000177807	Hao-Yuan Wang	27713134	GBM	Wang	-0.255	KCNJ10	protein_coding
ENSG00000158445	Hao-Yuan Wang	27713134	GBM	Wang	-0.48	KCNB1	protein_coding
ENSG00000139436	Qixue Wang	30279734	GBM	Wang	0.238	GIT2	protein_coding
ENSG00000159216	Qixue Wang	30279734	GBM	Wang	0.057	RUNX1	protein_coding
ENSG00000132170	Qixue Wang	30279734	GBM	Wang	0.048	PPARG	protein_coding
ENSG00000151726	Qixue Wang	30279734	GBM	Wang	0.041	ACSL1	protein_coding
ENSG00000127314	Qixue Wang	30279734	GBM	Wang	0.024	RAP1B	protein_coding
ENSG00000163513	Qixue Wang	30279734	GBM	Wang	0.001	TGFBR2	protein_coding
ENSG00000168621	Hongbo Zhang	33363544	LGG	Zhang	-0.507	GDNF	protein_coding
ENSG00000107779	Hongbo Zhang	33363544	LGG	Zhang	-0.109	BMPR1A	protein_coding
ENSG00000015475	Hongbo Zhang	33363544	LGG	Zhang	-0.059	BID	protein_coding
ENSG00000197696	Hongbo Zhang	33363544	LGG	Zhang	-0.003	NMB	protein_coding
ENSG00000088888	Hongbo Zhang	33363544	LGG	Zhang	0.058	MAVS	protein_coding
ENSG00000112902	Hongbo Zhang	33363544	LGG	Zhang	0.049	SEMA5A	protein_coding
ENSG00000170231	Hongbo Zhang	33363544	LGG	Zhang	0.044	FABP6	protein_coding
ENSG00000115267	Hongbo Zhang	33363544	LGG	Zhang	0.044	IFIH1	protein_coding
ENSG00000244509	Hongbo Zhang	33363544	LGG	Zhang	0.036	APOBEC3C	protein_coding
ENSG00000158164	Hongbo Zhang	33363544	LGG	Zhang	0.035	TMSB15A	protein_coding
ENSG00000181104	Hongbo Zhang	33363544	LGG	Zhang	0.015	F2R	protein_coding
ENSG00000159176	Hongbo Zhang	33363544	LGG	Zhang	0.01	CSRP1	protein_coding
ENSG00000188643	Hongbo Zhang	33363544	LGG	Zhang	0.006	S100A16	protein_coding
ENSG00000100979	Hongbo Zhang	33363544	LGG	Zhang	0.004	PLTP	protein_coding
ENSG00000135446	Hongbo Zhang	33363544	LGG	Zhang	0.002	CDK4	protein_coding
ENSG00000146648	Hongbo Zhang	33363544	LGG	Zhang	0.001	EGFR	protein_coding
ENSG00000159167	Hong-Qing Cai	32528873	GBM	Cai	1.5	STC1	protein_coding
ENSG00000167034	Hong-Qing Cai	32528873	GBM	Cai	1.47	NKX3-1	protein_coding
ENSG00000170632	Hong-Qing Cai	32528873	GBM	Cai	1.36	ARMC10	protein_coding
ENSG00000105829	Hong-Qing Cai	32528873	GBM	Cai	1.19	BET1	protein_coding
ENSG00000155093	Hong-Qing Cai	32528873	GBM	Cai	0.98	PTPRN2	protein_coding
ENSG00000101353	Hong-Qing Cai	32528873	GBM	Cai	0.86	MROH8	protein_coding
ENSG00000165973	Hou	31032367	GBM	Hou	0.8933	NELL1	protein_coding
ENSG00000224982	Hou	31032367	GBM	Hou	0.8021	TMEM233	protein_coding
ENSG00000048545	Hou	31032367	GBM	Hou	0.6847	GUCA1A	protein_coding
ENSG00000128713	Hou	31032367	GBM	Hou	0.505	HOXD11	protein_coding
ENSG00000171345	Hou	31032367	GBM	Hou	0.4984	KRT19	protein_coding
ENSG00000108688	Hou	31032367	GBM	Hou	0.4893	CCL7	protein_coding
ENSG00000123388	Hou	31032367	GBM	Hou	0.2842	HOXC11	protein_coding
ENSG00000152595	Hou	31032367	GBM	Hou	0.263	MEPE	protein_coding
ENSG00000115648	Hou	31032367	GBM	Hou	0.2158	MLPH	protein_coding
ENSG00000248099	Hou	31032367	GBM	Hou	0.2119	INSL3	protein_coding
ENSG00000089225	Hou	31032367	GBM	Hou	0.1841	TBX5	protein_coding
ENSG00000144550	Hou	31032367	GBM	Hou	0.0502	CPNE9	protein_coding
ENSG00000005073	Hou	31032367	GBM	Hou	-0.586	HOXA11	protein_coding
ENSG00000112232	Hou	31032367	GBM	Hou	-1.492	KHDRBS2	protein_coding
ENSG00000110448	Huaide Qiu	33425732	Glioma	Qiu	0.3488	CD5	protein_coding
ENSG00000114013	Huaide Qiu	33425732	Glioma	Qiu	0.0139	CD86	protein_coding
ENSG00000135046	Huaide Qiu	33425732	Glioma	Qiu	0.0047	ANXA1	protein_coding
ENSG00000197405	Huaide Qiu	33425732	Glioma	Qiu	0.0042	C5AR1	protein_coding
ENSG00000115884	Jia Liu	33879726	Glioma	Liu	0.1073	SDC1	protein_coding
ENSG00000118785	Jia Liu	33879726	Glioma	Liu	0.1006	SPP1	protein_coding
ENSG00000188677	Jia Liu	33879726	Glioma	Liu	0.0962	PARVB	protein_coding
ENSG00000128591	Jia Liu	33879726	Glioma	Liu	0.094	FLNC	protein_coding
ENSG00000127314	Jia Liu	33879726	Glioma	Liu	0.0529	RAP1B	protein_coding
ENSG00000112715	Jia Liu	33879726	Glioma	Liu	0.0294	VEGFA	protein_coding
ENSG00000121879	Jia Liu	33879726	Glioma	Liu	-0.0132	PIK3CA	protein_coding
ENSG00000119630	Jia Liu	33879726	Glioma	Liu	-0.0604	PGF	protein_coding
ENSG00000140285	Jian Chen	33591634	LGG	Chen	0.7426	FGF7	protein_coding
ENSG00000141736	Jian Chen	33591634	LGG	Chen	0.3481	ERBB2	protein_coding
ENSG00000188906	Jian Chen	33591634	LGG	Chen	0.3194	LRRK2	protein_coding
ENSG00000198742	Jian Chen	33591634	LGG	Chen	0.3025	SMURF1	protein_coding
ENSG00000116044	Jian Chen	33591634	LGG	Chen	0.1386	NFE2L2	protein_coding
ENSG00000005884	Jian Chen	33591634	LGG	Chen	0.0978	ITGA3	protein_coding
ENSG00000078900	Jian Chen	33591634	LGG	Chen	0.0781	TP73	protein_coding
ENSG00000164741	Jian Chen	33591634	LGG	Chen	0.0683	DLC1	protein_coding
ENSG00000014216	Jian Chen	33591634	LGG	Chen	0.0646	CAPN1	protein_coding
ENSG00000162595	Jian Chen	33591634	LGG	Chen	0.0541	DIRAS3	protein_coding
ENSG00000119446	Jian Chen	33591634	LGG	Chen	0.039	RBM18	protein_coding
ENSG00000197409	Jian Chen	33591634	LGG	Chen	0.0344	H3C4	protein_coding
ENSG00000164111	Jian Chen	33591634	LGG	Chen	0.0251	ANXA5	protein_coding
ENSG00000278828	Jian Chen	33591634	LGG	Chen	0.0036	H3C10	protein_coding
ENSG00000107897	Jian Chen	33591634	LGG	Chen	-0.0112	ACBD5	protein_coding
ENSG00000176171	Jian Chen	33591634	LGG	Chen	-0.0341	BNIP3	protein_coding
ENSG00000162734	Jian Chen	33591634	LGG	Chen	-0.0384	PEA15	protein_coding
ENSG00000185737	Jian Chen	33591634	LGG	Chen	-0.1073	NRG3	protein_coding
ENSG00000155876	Jian Chen	33591634	LGG	Chen	-0.1092	RRAGA	protein_coding
ENSG00000107262	Jian Chen	33591634	LGG	Chen	-0.1635	BAG1	protein_coding
ENSG00000171303	Jian Chen	33591634	LGG	Chen	-0.1815	KCNK3	protein_coding
ENSG00000138942	Jian Chen	33591634	LGG	Chen	-0.1824	RNF185	protein_coding
ENSG00000101213	Jian Chen	33591634	LGG	Chen	-0.3107	PTK6	protein_coding
ENSG00000079332	Jian Chen	33591634	LGG	Chen	-0.893	SAR1A	protein_coding
ENSG00000168228	Jianglin Zheng	34212046	LGG	Zheng	0.696	ZCCHC4	protein_coding
ENSG00000181555	Jianglin Zheng	34212046	LGG	Zheng	0.5	SETD2	protein_coding
ENSG00000073792	Jianglin Zheng	34212046	LGG	Zheng	0.414	IGF2BP2	protein_coding
ENSG00000136231	Jianglin Zheng	34212046	LGG	Zheng	0.392	IGF2BP3	protein_coding
ENSG00000198492	Jianglin Zheng	34212046	LGG	Zheng	0.184	YTHDF2	protein_coding
ENSG00000162775	Jianglin Zheng	34212046	LGG	Zheng	0.122	RBM15	protein_coding
ENSG00000166199	Jianglin Zheng	34212046	LGG	Zheng	-0.029	ALKBH3	protein_coding
ENSG00000147677	Jianglin Zheng	34212046	LGG	Zheng	-0.517	EIF3H	protein_coding
ENSG00000083896	Jianglin Zheng	34212046	LGG	Zheng	-0.649	YTHDC1	protein_coding
ENSG00000090432	Jia-Zhe Lin-Gen.	33069830	LGG	Lin	1.2245	MUL1	protein_coding
ENSG00000121966	Jia-Zhe Lin-Gen.	33069830	LGG	Lin	0.1784	CXCR4	protein_coding
ENSG00000104312	Jia-Zhe Lin-Gen.	33069830	LGG	Lin	-0.6654	RIPK2	protein_coding
ENSG00000090432	Jia-Zhe Lin-Gen.	33069830	LGG	Lin	1.2245	MUL1	protein_coding
ENSG00000121966	Jia-Zhe Lin-Gen.	33069830	LGG	Lin	0.1784	CXCR4	protein_coding
ENSG00000104312	Jia-Zhe Lin-Gen.	33069830	LGG	Lin	-0.6654	RIPK2	protein_coding
ENSG00000167083	Jie Ni	32309356	LGG	Ni	0.597	GNGT2	protein_coding
ENSG00000160255	Jie Ni	32309356	LGG	Ni	0.381	ITGB2	protein_coding
ENSG00000169508	Jie Ni	32309356	LGG	Ni	0.346	GPR183	protein_coding
ENSG00000174021	Jie Ni	32309356	LGG	Ni	0.344	GNG5	protein_coding
ENSG00000172380	Jie Ni	32309356	LGG	Ni	0.269	GNG12	protein_coding
ENSG00000186810	Jie Ni	32309356	LGG	Ni	0.245	CXCR3	protein_coding
ENSG00000169403	Jie Ni	32309356	LGG	Ni	0.23	PTAFR	protein_coding
ENSG00000169248	Jie Ni	32309356	LGG	Ni	0.181	CXCL11	protein_coding
ENSG00000173662	Jie Ni	32309356	LGG	Ni	0.171	TAS1R1	protein_coding
ENSG00000135046	Jie Ni	32309356	LGG	Ni	0.158	ANXA1	protein_coding
ENSG00000082556	Jie Ni	32309356	LGG	Ni	0.147	OPRK1	protein_coding
ENSG00000160791	Jie Ni	32309356	LGG	Ni	0.093	CCR5	protein_coding
ENSG00000134817	Jie Ni	32309356	LGG	Ni	0.063	APLNR	protein_coding
ENSG00000158869	Jie Ni	32309356	LGG	Ni	0.03	FCER1G	protein_coding
ENSG00000127588	Jie Ni	32309356	LGG	Ni	0.024	GNG13	protein_coding
ENSG00000234745	Jie Ni	32309356	LGG	Ni	-0.026	HLA-B	protein_coding
ENSG00000101180	Jie Ni	32309356	LGG	Ni	-0.045	HRH3	protein_coding
ENSG00000121966	Jie Ni	32309356	LGG	Ni	-0.119	CXCR4	protein_coding
ENSG00000138755	Jie Ni	32309356	LGG	Ni	-0.13	CXCL9	protein_coding
ENSG00000139874	Jie Ni	32309356	LGG	Ni	-0.174	SSTR1	protein_coding
ENSG00000118640	Jie Ni	32309356	LGG	Ni	-0.302	VAMP8	protein_coding
ENSG00000125730	Jie Ni	32309356	LGG	Ni	-0.37	C3	protein_coding
ENSG00000271503	Jie Ni	32309356	LGG	Ni	-0.371	CCL5	protein_coding
ENSG00000111679	Jie Ni	32309356	LGG	Ni	-0.523	PTPN6	protein_coding
ENSG00000165025	Jie Ni	32309356	LGG	Ni	-0.535	SYK	protein_coding
ENSG00000022840	Jieting Liu	34026352	GBM	Liu	0.713	RNF10	protein_coding
ENSG00000105887	Jieting Liu	34026352	GBM	Liu	0.593	MTPN	protein_coding
ENSG00000115310	Jieting Liu	34026352	GBM	Liu	0.54	RTN4	protein_coding
ENSG00000044574	Jieting Liu	34026352	GBM	Liu	0.518	HSPA5	protein_coding
ENSG00000105223	Jieting Liu	34026352	GBM	Liu	0.511	PLD3	protein_coding
ENSG00000030582	Jieting Liu	34026352	GBM	Liu	0.495	GRN	protein_coding
ENSG00000177731	Jieting Liu	34026352	GBM	Liu	0.467	FLII	protein_coding
ENSG00000090266	Jieting Liu	34026352	GBM	Liu	0.397	NDUFB2	protein_coding
ENSG00000050165	Jieting Liu	34026352	GBM	Liu	0.365	DKK3	protein_coding
ENSG00000101460	Jieting Liu	34026352	GBM	Liu	0.361	MAP1LC3A	protein_coding
ENSG00000135919	Jieting Liu	34026352	GBM	Liu	0.329	SERPINE2	protein_coding
ENSG00000136295	Jieting Liu	34026352	GBM	Liu	0.285	TTYH3	protein_coding
ENSG00000166922	Jieting Liu	34026352	GBM	Liu	0.258	SCG5	protein_coding
ENSG00000115414	Jieting Liu	34026352	GBM	Liu	0.25	FN1	protein_coding
ENSG00000158710	Jieting Liu	34026352	GBM	Liu	0.239	TAGLN2	protein_coding
ENSG00000160932	Jieting Liu	34026352	GBM	Liu	0.207	LY6E	protein_coding
ENSG00000105372	Jieting Liu	34026352	GBM	Liu	-0.241	RPS19	protein_coding
ENSG00000100129	Jieting Liu	34026352	GBM	Liu	-0.411	EIF3L	protein_coding
ENSG00000156976	Jieting Liu	34026352	GBM	Liu	-0.477	EIF4A2	protein_coding
ENSG00000160752	Jieting Liu	34026352	GBM	Liu	-0.594	FDPS	protein_coding
ENSG00000125845	Jing-Jing Wang	33376548	Glioma	Wang	-0.0172	BMP2	protein_coding
ENSG00000064989	Jing-Jing Wang	33376548	Glioma	Wang	-0.01	CALCRL	protein_coding
ENSG00000162892	Jing-Jing Wang	33376548	Glioma	Wang	0.1231	IL24	protein_coding
ENSG00000164749	Jing-Jing Wang	33376548	Glioma	Wang	0.0524	HNF4G	protein_coding
ENSG00000132256	Jing-Jing Wang	33376548	Glioma	Wang	0.0487	TRIM5	protein_coding
ENSG00000086991	Jing-Jing Wang	33376548	Glioma	Wang	0.0396	NOX4	protein_coding
ENSG00000185338	Jing-Jing Wang	33376548	Glioma	Wang	0.0235	SOCS1	protein_coding
ENSG00000244509	Jing-Jing Wang	33376548	Glioma	Wang	0.0224	APOBEC3C	protein_coding
ENSG00000089685	Jing-Jing Wang	33376548	Glioma	Wang	0.0159	BIRC5	protein_coding
ENSG00000140931	Jing-Jing Wang	33376548	Glioma	Wang	0.0099	CMTM3	protein_coding
ENSG00000101384	Jing-Jing Wang	33376548	Glioma	Wang	0.0061	JAG1	protein_coding
ENSG00000158869	Jing-Jing Wang	33376548	Glioma	Wang	0.0035	FCER1G	protein_coding
ENSG00000041982	Jing-Jing Wang	33376548	Glioma	Wang	0.0007	TNC	protein_coding
ENSG00000026025	Jing-Jing Wang	33376548	Glioma	Wang	0.0001	VIM	protein_coding
ENSG00000135446	Jing-Jing Wang	33376548	Glioma	Wang	0.0001	CDK4	protein_coding
ENSG00000165973	Jingwei Zhao	31531345	GBM	Zhao	0.151	NELL1	protein_coding
ENSG00000170786	Jingwei Zhao	31531345	GBM	Zhao	0.0945	SDR16C5	protein_coding
ENSG00000198812	Jingwei Zhao	31531345	GBM	Zhao	-0.0614	LRRC10	protein_coding
ENSG00000106031	Jingwei Zhao	31531345	GBM	Zhao	-0.0854	HOXA13	protein_coding
ENSG00000078898	Jingwei Zhao	31531345	GBM	Zhao	-0.0881	BPIFB2	protein_coding
ENSG00000163092	Jingwei Zhao	31531345	GBM	Zhao	-0.1441	XIRP2	protein_coding
ENSG00000121807	Jinquan Cai	25978454	GBM	Cai	0.589	CCR2	protein_coding
ENSG00000127743	Jinquan Cai	25978454	GBM	Cai	0.167	IL17B	protein_coding
ENSG00000177663	Jinquan Cai	25978454	GBM	Cai	0.154	IL17RA	protein_coding
ENSG00000243646	Jinquan Cai	25978454	GBM	Cai	0.054	IL10RB	protein_coding
ENSG00000169245	Jinquan Cai	25978454	GBM	Cai	0.016	CXCL10	protein_coding
ENSG00000108691	Jinquan Cai	25978454	GBM	Cai	0.001	CCL2	protein_coding
ENSG00000104368	Jun Tan	33732284	Glioma	Tan	0.2138	PLAT	protein_coding
ENSG00000135374	Jun Tan	33732284	Glioma	Tan	0.2005	ELF5	protein_coding
ENSG00000105672	Jun Tan	33732284	Glioma	Tan	0.1552	ETV2	protein_coding
ENSG00000104951	Jun Tan	33732284	Glioma	Tan	0.128	IL4I1	protein_coding
ENSG00000143333	Jun Tan	33732284	Glioma	Tan	0.1046	RGS16	protein_coding
ENSG00000177469	Jun Tan	33732284	Glioma	Tan	0.0885	CAVIN1	protein_coding
ENSG00000124508	Jun Tan	33732284	Glioma	Tan	0.061	BTN2A2	protein_coding
ENSG00000102034	Jun Tan	33732284	Glioma	Tan	0.0115	ELF4	protein_coding
ENSG00000215612	Jun Tan	33732284	Glioma	Tan	-0.0418	HMX1	protein_coding
ENSG00000187398	Jun Tan	33732284	Glioma	Tan	-0.0858	LUZP2	protein_coding
ENSG00000117480	Jun Tan	33732284	Glioma	Tan	-0.1348	FAAH	protein_coding
ENSG00000115318	Kawaguchi	23745793	GBM	Kawaguchi	0.33	LOXL3	protein_coding
ENSG00000125454	Kawaguchi	23745793	GBM	Kawaguchi	0.29	SLC25A19	protein_coding
ENSG00000064012	Kawaguchi	23745793	GBM	Kawaguchi	0.29	CASP8	protein_coding
ENSG00000136235	Kawaguchi	23745793	GBM	Kawaguchi	0.27	GPNMB	protein_coding
ENSG00000135424	Kawaguchi	23745793	GBM	Kawaguchi	0.25	ITGA7	protein_coding
ENSG00000123496	Kawaguchi	23745793	GBM	Kawaguchi	0.22	IL13RA2	protein_coding
ENSG00000148187	Kawaguchi	23745793	GBM	Kawaguchi	0.22	MRRF	protein_coding
ENSG00000114988	Kawaguchi	23745793	GBM	Kawaguchi	0.18	LMAN2L	protein_coding
ENSG00000197958	Kawaguchi	23745793	GBM	Kawaguchi	0.16	RPL12	protein_coding
ENSG00000139211	Kawaguchi	23745793	GBM	Kawaguchi	0.15	AMIGO2	protein_coding
ENSG00000134333	Kawaguchi	23745793	GBM	Kawaguchi	0.15	LDHA	protein_coding
ENSG00000119844	Kawaguchi	23745793	GBM	Kawaguchi	0.15	AFTPH	protein_coding
ENSG00000109680	Kawaguchi	23745793	GBM	Kawaguchi	0.15	TBC1D19	protein_coding
ENSG00000125266	Kawaguchi	23745793	GBM	Kawaguchi	0.09	EFNB2	protein_coding
ENSG00000116194	Kawaguchi	23745793	GBM	Kawaguchi	0.08	ANGPTL1	protein_coding
ENSG00000196636	Kawaguchi	23745793	GBM	Kawaguchi	0.02	SDHAF3	protein_coding
ENSG00000180425	Kawaguchi	23745793	GBM	Kawaguchi	-0.01	C11orf71	protein_coding
ENSG00000155755	Kawaguchi	23745793	GBM	Kawaguchi	-0.09	TMEM237	protein_coding
ENSG00000147799	Kawaguchi	23745793	GBM	Kawaguchi	-0.11	ARHGAP39	protein_coding
ENSG00000119965	Kawaguchi	23745793	GBM	Kawaguchi	-0.14	C10orf88	protein_coding
ENSG00000063322	Kawaguchi	23745793	GBM	Kawaguchi	-0.21	MED29	protein_coding
ENSG00000111875	Kawaguchi	23745793	GBM	Kawaguchi	-0.22	ASF1A	protein_coding
ENSG00000144057	Kawaguchi	23745793	GBM	Kawaguchi	-0.28	ST6GAL2	protein_coding
ENSG00000134909	Kawaguchi	23745793	GBM	Kawaguchi	-0.33	ARHGAP32	protein_coding
ENSG00000135424	Kawaguchi	23745793	GBM	Kawaguchi	0.62	ITGA7	protein_coding
ENSG00000119844	Kawaguchi	23745793	GBM	Kawaguchi	0.47	AFTPH	protein_coding
ENSG00000111875	Kawaguchi	23745793	GBM	Kawaguchi	-0.63	ASF1A	protein_coding
ENSG00000135451	Lai-Rong Song	31853837	LGG	Song	0.7937	TROAP	protein_coding
ENSG00000213533	Lai-Rong Song	31853837	LGG	Song	0.6566	STIMATE	protein_coding
ENSG00000144191	Lai-Rong Song	31853837	LGG	Song	0.6549	CNGA3	protein_coding
ENSG00000257594	Lai-Rong Song	31853837	LGG	Song	0.6425	GALNT4	protein_coding
ENSG00000115596	Lai-Rong Song	31853837	LGG	Song	0.5721	WNT6	protein_coding
ENSG00000123908	Lai-Rong Song	31853837	LGG	Song	0.5707	AGO2	protein_coding
ENSG00000183072	Lai-Rong Song	31853837	LGG	Song	0.4971	NKX2-5	protein_coding
ENSG00000170166	Lai-Rong Song	31853837	LGG	Song	0.4037	HOXD4	protein_coding
ENSG00000159184	Lai-Rong Song	31853837	LGG	Song	0.3574	HOXB13	protein_coding
ENSG00000041982	Lai-Rong Song	31853837	LGG	Song	0.3047	TNC	protein_coding
ENSG00000171611	Lai-Rong Song	31853837	LGG	Song	0.2576	PTCRA	protein_coding
ENSG00000128710	Lai-Rong Song	31853837	LGG	Song	0.2249	HOXD10	protein_coding
ENSG00000126778	Lai-Rong Song	31853837	LGG	Song	0.2109	SIX1	protein_coding
ENSG00000117399	Lai-Rong Song	31853837	LGG	Song	0.0228	CDC20	protein_coding
ENSG00000109674	Lai-Rong Song	31853837	LGG	Song	0.0006	NEIL3	protein_coding
ENSG00000145423	Lai-Rong Song	31853837	LGG	Song	-1.4057	SFRP2	protein_coding
ENSG00000125845	Lai-Rong Song	31853837	LGG	Song	-1.261	BMP2	protein_coding
ENSG00000147246	Lai-Rong Song	31853837	LGG	Song	-1.2395	HTR2C	protein_coding
ENSG00000124493	Lai-Rong Song	31853837	LGG	Song	-414	GRM4	protein_coding
ENSG00000129152	Lai-Rong Song	31853837	LGG	Song	-0.866	MYOD1	protein_coding
ENSG00000090932	Lai-Rong Song	31853837	LGG	Song	-0.0346	DLL3	protein_coding
ENSG00000117399	Lei Wang	33914773	Glioma	Wang	0.343	CDC20	protein_coding
ENSG00000112343	Lei Wang	33914773	Glioma	Wang	0.25	TRIM38	protein_coding
ENSG00000182742	Lei Wang	33914773	Glioma	Wang	0.173	HOXB4	protein_coding
ENSG00000167549	Lei Wang	33914773	Glioma	Wang	-0.253	CORO6	protein_coding
ENSG00000176386	Lei Wang	33914773	Glioma	Wang	-0.308	CDC26	protein_coding
ENSG00000178222	Lei Wang	33914773	Glioma	Wang	-0.361	RNF212	protein_coding
ENSG00000251258	Lei Wang	33914773	Glioma	Wang	-0.662	RFPL4B	protein_coding
ENSG00000154265	Luedi	27653222	GBM	Luedi	0.218	ABCA5	protein_coding
ENSG00000196584	Luedi	27653222	GBM	Luedi	0.185	XRCC2	protein_coding
ENSG00000146006	Luedi	27653222	GBM	Luedi	0.137	LRRTM2	protein_coding
ENSG00000091409	Luedi	27653222	GBM	Luedi	0.098	ITGA6	protein_coding
ENSG00000096060	Luedi	27653222	GBM	Luedi	0.097	FKBP5	protein_coding
ENSG00000139618	Luedi	27653222	GBM	Luedi	0.056	BRCA2	protein_coding
ENSG00000187193	Luedi	27653222	GBM	Luedi	0.041	MT1X	protein_coding
ENSG00000120328	Luedi	27653222	GBM	Luedi	0.03	PCDHB12	protein_coding
ENSG00000277586	Luedi	27653222	GBM	Luedi	0.021	NEFL	protein_coding
ENSG00000120322	Luedi	27653222	GBM	Luedi	0.001	PCDHB8	protein_coding
ENSG00000157150	Luedi	27653222	GBM	Luedi	-0.007	TIMP4	protein_coding
ENSG00000164904	Luedi	27653222	GBM	Luedi	-0.056	ALDH7A1	protein_coding
ENSG00000162409	Luedi	27653222	GBM	Luedi	-0.086	PRKAA2	protein_coding
ENSG00000113594	Luedi	27653222	GBM	Luedi	-0.167	LIFR	protein_coding
ENSG00000171316	Luedi	27653222	GBM	Luedi	-0.204	CHD7	protein_coding
ENSG00000187193	Luedi	27653222	GBM	Luedi	0.311	MT1X	protein_coding
ENSG00000146006	Luedi	27653222	GBM	Luedi	0.285	LRRTM2	protein_coding
ENSG00000120322	Luedi	27653222	GBM	Luedi	0.247	PCDHB8	protein_coding
ENSG00000091409	Luedi	27653222	GBM	Luedi	0.208	ITGA6	protein_coding
ENSG00000154265	Luedi	27653222	GBM	Luedi	0.188	ABCA5	protein_coding
ENSG00000164904	Luedi	27653222	GBM	Luedi	0.1	ALDH7A1	protein_coding
ENSG00000120328	Luedi	27653222	GBM	Luedi	0.066	PCDHB12	protein_coding
ENSG00000139618	Luedi	27653222	GBM	Luedi	0.044	BRCA2	protein_coding
ENSG00000096060	Luedi	27653222	GBM	Luedi	0.038	FKBP5	protein_coding
ENSG00000196584	Luedi	27653222	GBM	Luedi	-0.043	XRCC2	protein_coding
ENSG00000277586	Luedi	27653222	GBM	Luedi	-0.085	NEFL	protein_coding
ENSG00000157150	Luedi	27653222	GBM	Luedi	-0.129	TIMP4	protein_coding
ENSG00000171316	Luedi	27653222	GBM	Luedi	-0.13	CHD7	protein_coding
ENSG00000113594	Luedi	27653222	GBM	Luedi	-0.198	LIFR	protein_coding
ENSG00000162409	Luedi	27653222	GBM	Luedi	-0.395	PRKAA2	protein_coding
ENSG00000127022	Mingwei Zhang	32351547	LGG	Zhang	0.3862	CANX	protein_coding
ENSG00000204388	Mingwei Zhang	32351547	LGG	Zhang	0.1807	HSPA1B	protein_coding
ENSG00000100519	Mingwei Zhang	32351547	LGG	Zhang	-0.7128	PSMC6	protein_coding
ENSG00000133111	Mingwei Zhang	32351547	LGG	Zhang	-0.6808	RFXAP	protein_coding
ENSG00000205809	Mingwei Zhang	32351547	LGG	Zhang	-0.277	KLRC2	protein_coding
ENSG00000168394	Mingwei Zhang	32351547	LGG	Zhang	0.341	TAP1	protein_coding
ENSG00000244509	Mingwei Zhang-F.G.	32431729	LGG	Zhang	0.9147	APOBEC3C	protein_coding
ENSG00000067066	Mingwei Zhang-F.G.	32431729	LGG	Zhang	0.7454	SP100	protein_coding
ENSG00000132965	Mingwei Zhang-F.G.	32431729	LGG	Zhang	0.417	ALOX5AP	protein_coding
ENSG00000184060	Mingwei Zhang-F.G.	32431729	LGG	Zhang	-0.886	ADAP2	protein_coding
ENSG00000104870	Mingwei Zhang-F.G.	32431729	LGG	Zhang	-0.7359	FCGRT	protein_coding
ENSG00000175489	Mingwei Zhang-F.G.	32431729	LGG	Zhang	-0.645	LRRC25	protein_coding
ENSG00000174021	Mingwei Zhang-F.G.	32431729	LGG	Zhang	0.6317	GNG5	protein_coding
ENSG00000100353	Ningrong Ye	31632497	GBM	Ye	1.84	EIF3D	protein_coding
ENSG00000127884	Ningrong Ye	31632497	GBM	Ye	1.52	ECHS1	protein_coding
ENSG00000083444	Ningrong Ye	31632497	GBM	Ye	0.93	PLOD1	protein_coding
ENSG00000100568	Ningrong Ye	31632497	GBM	Ye	0.87	VTI1B	protein_coding
ENSG00000182551	Ningrong Ye	31632497	GBM	Ye	0.72	ADI1	protein_coding
ENSG00000111859	Ningrong Ye	31632497	GBM	Ye	0.7	NEDD9	protein_coding
ENSG00000136235	Ningrong Ye	31632497	GBM	Ye	0.34	GPNMB	protein_coding
ENSG00000172348	Ningrong Ye	31632497	GBM	Ye	-0.26	RCAN2	protein_coding
ENSG00000012061	Ningrong Ye	31632497	GBM	Ye	-0.95	ERCC1	protein_coding
ENSG00000136436	Ningrong Ye	31632497	GBM	Ye	-0.97	CALCOCO2	protein_coding
ENSG00000147649	Ningrong Ye	31632497	GBM	Ye	-1.09	MTDH	protein_coding
ENSG00000132646	Ningrong Ye	31632497	GBM	Ye	-1.18	PCNA	protein_coding
ENSG00000131100	Ningrong Ye	31632497	GBM	Ye	-1.93	ATP6V1E1	protein_coding
ENSG00000117481	Peng Wang	32974125	Glioma	Wang	1.167	NSUN4	protein_coding
ENSG00000111641	Peng Wang	32974125	Glioma	Wang	0.884	NOP2	protein_coding
ENSG00000130305	Peng Wang	32974125	Glioma	Wang	0.19	NSUN5	protein_coding
ENSG00000179299	Peng Wang	32974125	Glioma	Wang	0.014	NSUN7	protein_coding
ENSG00000241058	Peng Wang	32974125	Glioma	Wang	-0.161	NSUN6	protein_coding
ENSG00000070950	Qi Liu	32060643	Glioma	Liu	0.0767	RAD18	protein_coding
ENSG00000095002	Qi Liu	32060643	Glioma	Liu	0.0257	MSH2	protein_coding
ENSG00000189298	Qiang-Wei Wang	32021258	GBM	Wang	-6.64	ZKSCAN3	protein_coding
ENSG00000083750	Qiang-Wei Wang	32021258	GBM	Wang	-0.85	RRAGB	protein_coding
ENSG00000168490	Qiang-Wei Wang	32021258	GBM	Wang	-0.72	PHYHIP	protein_coding
ENSG00000160803	Qiang-Wei Wang	32021258	GBM	Wang	-0.52	UBQLN4	protein_coding
ENSG00000138379	Qiang-Wei Wang	32021258	GBM	Wang	-0.19	MSTN	protein_coding
ENSG00000163719	Qiang-Wei Wang	32021258	GBM	Wang	1.61	MTMR14	protein_coding
ENSG00000275183	Qiang-Wei Wang	32021258	GBM	Wang	0.63	LENG9	protein_coding
ENSG00000185624	Qiang-Wei Wang	32021258	GBM	Wang	0.44	P4HB	protein_coding
ENSG00000110719	Qiang-Wei Wang	32021258	GBM	Wang	0.39	TCIRG1	protein_coding
ENSG00000044574	Qiang-Wei Wang	32021258	GBM	Wang	0.37	HSPA5	protein_coding
ENSG00000136048	Qiang-Wei Wang	32021258	GBM	Wang	0.3	DRAM1	protein_coding
ENSG00000117984	Qiang-Wei Wang	32021258	GBM	Wang	0.24	CTSD	protein_coding
ENSG00000143546	Qiang-Wei Wang	32021258	GBM	Wang	0.17	S100A8	protein_coding
ENSG00000108691	Qiang-Wei Wang	32021258	GBM	Wang	0.17	CCL2	protein_coding
ENSG00000019549	Quan Cheng	31632439	GBM	Cheng	0.332	SNAI2	protein_coding
ENSG00000106689	Quan Cheng	31632439	GBM	Cheng	0.318	LHX2	protein_coding
ENSG00000106511	Quan Cheng	31632439	GBM	Cheng	0.264	MEOX2	protein_coding
ENSG00000165512	Quan Cheng	31632439	GBM	Cheng	-0.349	ZNF22	protein_coding
ENSG00000198885	Rui-Chao Chai	31272213	LGG	Li	0.5516	ITPRIPL1	protein_coding
ENSG00000277075	Rui-Chao Chai	31272213	LGG	Li	0.3909	H2AC8	protein_coding
ENSG00000188906	Rui-Chao Chai	31272213	LGG	Li	0.2859	LRRK2	protein_coding
ENSG00000115138	Rui-Chao Chai	31272213	LGG	Li	-1.3648	POMC	protein_coding
ENSG00000198492	Rui-Chao Chai-A.	30810537	Glioma	Chai	0.34	YTHDF2	protein_coding
ENSG00000091542	Rui-Chao Chai-A.	30810537	Glioma	Chai	0.151	ALKBH5	protein_coding
ENSG00000162775	Rui-Chao Chai-A.	30810537	Glioma	Chai	0.116	RBM15	protein_coding
ENSG00000146457	Rui-Chao Chai-A.	30810537	Glioma	Chai	0.103	WTAP	protein_coding
ENSG00000149658	Rui-Chao Chai-A.	30810537	Glioma	Chai	0.076	YTHDF1	protein_coding
ENSG00000140718	Rui-Chao Chai-A.	30810537	Glioma	Chai	-0.154	FTO	protein_coding
ENSG00000083896	Rui-Chao Chai-A.	30810537	Glioma	Chai	-0.473	YTHDC1	protein_coding
ENSG00000084623	Rui-Chao Chai-C.C.	31171919	LGG	Li	1.048	EIF3I	protein_coding
ENSG00000178982	Rui-Chao Chai-C.C.	31171919	LGG	Li	0.797	EIF3K	protein_coding
ENSG00000143382	Ruichao Chai-JC	29299749	GBM	Chai	0.2547	ADAMTSL4	protein_coding
ENSG00000122687	Ruichao Chai-JC	29299749	GBM	Chai	0.0378	MRM2	protein_coding
ENSG00000258227	Ruichao Chai-JC	29299749	GBM	Chai	0.0372	CLEC5A	protein_coding
ENSG00000029559	Ruichao Chai-JC	29299749	GBM	Chai	0.0142	IBSP	protein_coding
ENSG00000183605	Ruichao Chai-JC	29299749	GBM	Chai	-0.1338	SFXN4	protein_coding
ENSG00000082701	Shanqiang Qu	33042422	Glioma	Qu	1.163	GSK3B	protein_coding
ENSG00000152348	Shanqiang Qu	33042422	Glioma	Qu	0.952	ATG10	protein_coding
ENSG00000177169	Shanqiang Qu	33042422	Glioma	Qu	0.82	ULK1	protein_coding
ENSG00000023287	Shanqiang Qu	33042422	Glioma	Qu	0.708	RB1CC1	protein_coding
ENSG00000172007	Shanqiang Qu	33042422	Glioma	Qu	0.432	RAB33B	protein_coding
ENSG00000102445	Shanqiang Qu	33042422	Glioma	Qu	-0.342	RUBCNL	protein_coding
ENSG00000051382	Shanqiang Qu	33042422	Glioma	Qu	-0.562	PIK3CB	protein_coding
ENSG00000168010	Shanqiang Qu	33042422	Glioma	Qu	-0.734	ATG16L2	protein_coding
ENSG00000185345	Shanqiang Qu	33042422	Glioma	Qu	-0.799	PRKN	protein_coding
ENSG00000131374	Shanqiang Qu	33042422	Glioma	Qu	-1.309	TBC1D5	protein_coding
ENSG00000173113	Shanqiang Qu-C.M.	33264518	Glioma	Qu	5.16	TRMT112	protein_coding
ENSG00000091542	Shanqiang Qu-C.M.	33264518	Glioma	Qu	3.34	ALKBH5	protein_coding
ENSG00000185728	Shanqiang Qu-C.M.	33264518	Glioma	Qu	2.7	YTHDF3	protein_coding
ENSG00000140718	Shanqiang Qu-C.M.	33264518	Glioma	Qu	2.12	FTO	protein_coding
ENSG00000073921	Shanqiang Qu-C.M.	33264518	Glioma	Qu	2.04	PICALM	protein_coding
ENSG00000198492	Shanqiang Qu-C.M.	33264518	Glioma	Qu	1.76	YTHDF2	protein_coding
ENSG00000128191	Shanqiang Qu-C.M.	33264518	Glioma	Qu	1.61	DGCR8	protein_coding
ENSG00000138031	Shanqiang Qu-C.M.	33264518	Glioma	Qu	-1.51	ADCY3	protein_coding
ENSG00000115641	Shanqiang Qu-C.M.	33264518	Glioma	Qu	-2.21	FHL2	protein_coding
ENSG00000132274	Sheng Wang	33859933	GBM	Wang	0.819	TRIM22	protein_coding
ENSG00000066468	Sheng Wang	33859933	GBM	Wang	0.807	FGFR2	protein_coding
ENSG00000138379	Sheng Wang	33859933	GBM	Wang	0.612	MSTN	protein_coding
ENSG00000135414	Sheng Wang	33859933	GBM	Wang	0.6	GDF11	protein_coding
ENSG00000166501	Sheng Wang	33859933	GBM	Wang	0.441	PRKCB	protein_coding
ENSG00000018280	Sheng Wang	33859933	GBM	Wang	-0.385	SLC11A1	protein_coding
ENSG00000180914	Sheng Wang	33859933	GBM	Wang	-0.398	OXTR	protein_coding
ENSG00000136999	Sheng Wang	33859933	GBM	Wang	-0.411	CCN3	protein_coding
ENSG00000123496	Sheng Wang	33859933	GBM	Wang	-0.498	IL13RA2	protein_coding
ENSG00000145623	Sheng Wang	33859933	GBM	Wang	-0.743	OSMR	protein_coding
ENSG00000105559	Shengchao Xu	33665000	LGG	Xu	0.362	PLEKHA4	protein_coding
ENSG00000134531	Shengchao Xu	33665000	LGG	Xu	0.32	EMP1	protein_coding
ENSG00000095713	Shengchao Xu	33665000	LGG	Xu	0.312	CRTAC1	protein_coding
ENSG00000125851	Shengchao Xu	33665000	LGG	Xu	0.301	PCSK2	protein_coding
ENSG00000197747	Shengchao Xu	33665000	LGG	Xu	0.268	S100A10	protein_coding
ENSG00000162692	Shengchao Xu	33665000	LGG	Xu	0.244	VCAM1	protein_coding
ENSG00000164708	Shengchao Xu	33665000	LGG	Xu	0.178	PGAM2	protein_coding
ENSG00000177889	Shihong Zhao	27900679	GBM	Zhao	0.5963	UBE2N	protein_coding
ENSG00000196313	Shihong Zhao	27900679	GBM	Zhao	0.5666	POM121	protein_coding
ENSG00000102144	Shihong Zhao	27900679	GBM	Zhao	0.5277	PGK1	protein_coding
ENSG00000134375	Shihong Zhao	27900679	GBM	Zhao	0.5017	TIMM17A	protein_coding
ENSG00000070669	Shihong Zhao	27900679	GBM	Zhao	0.4796	ASNS	protein_coding
ENSG00000162695	Shihong Zhao	27900679	GBM	Zhao	0.4675	SLC30A7	protein_coding
ENSG00000116157	Shihong Zhao	27900679	GBM	Zhao	0.4443	GPX7	protein_coding
ENSG00000095002	Shihong Zhao	27900679	GBM	Zhao	0.4287	MSH2	protein_coding
ENSG00000168374	Shihong Zhao	27900679	GBM	Zhao	0.4057	ARF4	protein_coding
ENSG00000111669	Shihong Zhao	27900679	GBM	Zhao	0.3907	TPI1	protein_coding
ENSG00000034152	Shihong Zhao	27900679	GBM	Zhao	0.39	MAP2K3	protein_coding
ENSG00000067992	Shihong Zhao	27900679	GBM	Zhao	0.3635	PDK3	protein_coding
ENSG00000106399	Shihong Zhao	27900679	GBM	Zhao	0.3511	RPA3	protein_coding
ENSG00000164924	Shihong Zhao	27900679	GBM	Zhao	0.3511	YWHAZ	protein_coding
ENSG00000145194	Shihong Zhao	27900679	GBM	Zhao	0.3258	ECE2	protein_coding
ENSG00000136052	Shihong Zhao	27900679	GBM	Zhao	0.3235	SLC41A2	protein_coding
ENSG00000101412	Shihong Zhao	27900679	GBM	Zhao	0.3198	E2F1	protein_coding
ENSG00000059804	Shihong Zhao	27900679	GBM	Zhao	0.3161	SLC2A3	protein_coding
ENSG00000087586	Shihong Zhao	27900679	GBM	Zhao	0.2632	AURKA	protein_coding
ENSG00000169136	Shihong Zhao	27900679	GBM	Zhao	0.2559	ATF5	protein_coding
ENSG00000139626	Shihong Zhao	27900679	GBM	Zhao	0.2321	ITGB7	protein_coding
ENSG00000164109	Shihong Zhao	27900679	GBM	Zhao	0.2014	MAD2L1	protein_coding
ENSG00000148773	Shihong Zhao	27900679	GBM	Zhao	0.1831	MKI67	protein_coding
ENSG00000171848	Shihong Zhao	27900679	GBM	Zhao	0.1716	RRM2	protein_coding
ENSG00000075426	Shihong Zhao	27900679	GBM	Zhao	0.1657	FOSL2	protein_coding
ENSG00000069399	Shihong Zhao	27900679	GBM	Zhao	0.1444	BCL3	protein_coding
ENSG00000134323	Shihong Zhao	27900679	GBM	Zhao	-0.1291	MYCN	protein_coding
ENSG00000108924	Shihong Zhao	27900679	GBM	Zhao	-0.1424	HLF	protein_coding
ENSG00000164776	Shihong Zhao	27900679	GBM	Zhao	-0.1581	PHKG1	protein_coding
ENSG00000116717	Shihong Zhao	27900679	GBM	Zhao	-0.1992	GADD45A	protein_coding
ENSG00000181856	Shihong Zhao	27900679	GBM	Zhao	-0.2029	SLC2A4	protein_coding
ENSG00000004799	Shihong Zhao	27900679	GBM	Zhao	-0.2237	PDK4	protein_coding
ENSG00000130787	Shihong Zhao	27900679	GBM	Zhao	-0.2449	HIP1R	protein_coding
ENSG00000140391	Shihong Zhao	27900679	GBM	Zhao	-0.2456	TSPAN3	protein_coding
ENSG00000197822	Shihong Zhao	27900679	GBM	Zhao	-0.257	OCLN	protein_coding
ENSG00000090861	Shihong Zhao	27900679	GBM	Zhao	-0.2696	AARS1	protein_coding
ENSG00000111875	Shihong Zhao	27900679	GBM	Zhao	-0.2893	ASF1A	protein_coding
ENSG00000104695	Shihong Zhao	27900679	GBM	Zhao	-0.2998	PPP2CB	protein_coding
ENSG00000124067	Shihong Zhao	27900679	GBM	Zhao	-0.3317	SLC12A4	protein_coding
ENSG00000105607	Shihong Zhao	27900679	GBM	Zhao	-0.3472	GCDH	protein_coding
ENSG00000197901	Shihong Zhao	27900679	GBM	Zhao	-0.3841	SLC22A6	protein_coding
ENSG00000113441	Shihong Zhao	27900679	GBM	Zhao	-0.4335	LNPEP	protein_coding
ENSG00000093010	Shihong Zhao	27900679	GBM	Zhao	-0.5191	COMT	protein_coding
ENSG00000005882	Shihong Zhao	27900679	GBM	Zhao	-0.6328	PDK2	protein_coding
ENSG00000066027	Shihong Zhao	27900679	GBM	Zhao	-0.6537	PPP2R5A	protein_coding
ENSG00000147274	Shu Li	29179492	Glioma	Li	0.645	RBMX	protein_coding
ENSG00000114395	Shu Li	29179492	Glioma	Li	0.469	CYB561D2	protein_coding
ENSG00000180818	Shu Li	29179492	Glioma	Li	0.197	HOXC10	protein_coding
ENSG00000241343	Shu Li	29179492	Glioma	Li	-0.506	RPL36A	protein_coding
ENSG00000165030	Sujuan Wu	27586240	Glioma	Wu	0.332	NFIL3	protein_coding
ENSG00000106546	Sujuan Wu	27586240	Glioma	Wu	0.167	AHR	protein_coding
ENSG00000102935	Sujuan Wu	27586240	Glioma	Wu	-1.671	ZNF423	protein_coding
ENSG00000165030	Sujuan Wu	27586240	Glioma	Wu	0.302	NFIL3	protein_coding
ENSG00000106546	Sujuan Wu	27586240	Glioma	Wu	0.237	AHR	protein_coding
ENSG00000102935	Sujuan Wu	27586240	Glioma	Wu	-0.263	ZNF423	protein_coding
ENSG00000165030	Sujuan Wu	27586240	Glioma	Wu	1.017	NFIL3	protein_coding
ENSG00000106546	Sujuan Wu	27586240	Glioma	Wu	0.453	AHR	protein_coding
ENSG00000102935	Sujuan Wu	27586240	Glioma	Wu	-0.751	ZNF423	protein_coding
ENSG00000165030	Sujuan Wu	27586240	Glioma	Wu	0.739	NFIL3	protein_coding
ENSG00000106546	Sujuan Wu	27586240	Glioma	Wu	0.48	AHR	protein_coding
ENSG00000102935	Sujuan Wu	27586240	Glioma	Wu	-0.467	ZNF423	protein_coding
ENSG00000171540	Trong	30257451	Glioma	Trong	0.132	OTP	protein_coding
ENSG00000083444	Trong	30257451	Glioma	Trong	0.132	PLOD1	protein_coding
ENSG00000115596	Trong	30257451	Glioma	Trong	0.1	WNT6	protein_coding
ENSG00000114023	Trong	30257451	Glioma	Trong	-0.021	FAM162A	protein_coding
ENSG00000133800	Trong	30257451	Glioma	Trong	-0.175	LYVE1	protein_coding
ENSG00000121989	Vauleon	22980038	GBM	Vauleon	2.109	ACVR2A	protein_coding
ENSG00000118520	Vauleon	22980038	GBM	Vauleon	0.913	ARG1	protein_coding
ENSG00000130675	Vauleon	22980038	GBM	Vauleon	0.86	MNX1	protein_coding
ENSG00000012124	Vauleon	22980038	GBM	Vauleon	0.744	CD22	protein_coding
ENSG00000138685	Vauleon	22980038	GBM	Vauleon	-1.028	FGF2	protein_coding
ENSG00000105372	Vauleon	22980038	GBM	Vauleon	-1.328	RPS19	protein_coding
ENSG00000111640	Wanzun Lin-F.O.	32500034	Glioma	Lin	1.29	GAPDH	protein_coding
ENSG00000177606	Wanzun Lin-F.O.	32500034	Glioma	Lin	1.18	JUN	protein_coding
ENSG00000134333	Wanzun Lin-F.O.	32500034	Glioma	Lin	1.12	LDHA	protein_coding
ENSG00000112715	Wanzun Lin-F.O.	32500034	Glioma	Lin	0.9	VEGFA	protein_coding
ENSG00000000971	Wanzun Lin-F.O.	32500034	Glioma	Lin	0.51	CFH	protein_coding
ENSG00000136634	Wen Cheng	27225222	GBM	Cheng	0.2584	IL10	protein_coding
ENSG00000136244	Wen Cheng	27225222	GBM	Cheng	0.1658	IL6	protein_coding
ENSG00000072694	Wen Cheng	27225222	GBM	Cheng	0.1543	FCGR2B	protein_coding
ENSG00000100985	Wen Cheng	27225222	GBM	Cheng	0.1223	MMP9	protein_coding
ENSG00000275385	Wen Cheng	27225222	GBM	Cheng	0.1165	CCL18	protein_coding
ENSG00000109906	Wen Cheng	27225222	GBM	Cheng	-0.1811	ZBTB16	protein_coding
ENSG00000164022	Wen Cheng	27225222	GBM	Cheng	-0.4046	AIMP1	protein_coding
ENSG00000118689	Wen Cheng	27225222	GBM	Cheng	-0.6718	FOXO3	protein_coding
ENSG00000158161	Wentao Liu	33550903	GBM	Luo	5.73	EYA3	protein_coding
ENSG00000198885	Wentao Liu	33550903	GBM	Luo	5.13	ITPRIPL1	protein_coding
ENSG00000185591	Wentao Liu	33550903	GBM	Luo	4.99	SP1	protein_coding
ENSG00000121903	Wentao Liu	33550903	GBM	Luo	4.77	ZSCAN20	protein_coding
ENSG00000171940	Wentao Liu	33550903	GBM	Luo	4.58	ZNF217	protein_coding
ENSG00000250510	Wentao Liu	33550903	GBM	Luo	0.27	GPR162	protein_coding
ENSG00000089199	Wentao Liu	33550903	GBM	Luo	0.26	CHGB	protein_coding
ENSG00000140323	Wentao Liu	33550903	GBM	Luo	0.25	DISP2	protein_coding
ENSG00000165269	Wentao Liu	33550903	GBM	Luo	0.23	AQP7	protein_coding
ENSG00000237289	Wentao Liu	33550903	GBM	Luo	0.22	CKMT1B	protein_coding
ENSG00000187741	Xiaoqiang Sun	31097021	Glioma	Sun	1.1844	FANCA	protein_coding
ENSG00000153253	Xiaoqiang Sun	31097021	Glioma	Sun	0.8772	SCN3A	protein_coding
ENSG00000130962	Xiaoqiang Sun	31097021	Glioma	Sun	0.8285	PRRG1	protein_coding
ENSG00000196932	Xiaoqiang Sun	31097021	Glioma	Sun	0.5723	TMEM26	protein_coding
ENSG00000171208	Xiaoqiang Sun	31097021	Glioma	Sun	0.101	NETO2	protein_coding
ENSG00000167680	Xiaoqiang Sun	31097021	Glioma	Sun	0.0423	SEMA6B	protein_coding
ENSG00000163885	Xiaoqiang Sun	31097021	Glioma	Sun	0.0197	CFAP100	protein_coding
ENSG00000130508	Xiaoqiang Sun	31097021	Glioma	Sun	0.0111	PXDN	protein_coding
ENSG00000136235	Xiaoqiang Sun	31097021	Glioma	Sun	0.0027	GPNMB	protein_coding
ENSG00000166825	Xiaoqiang Sun	31097021	Glioma	Sun	0.0017	ANPEP	protein_coding
ENSG00000197635	Xiaoqiang Sun	31097021	Glioma	Sun	0.0014	DPP4	protein_coding
ENSG00000113361	Xiaoqiang Sun	31097021	Glioma	Sun	0.0009	CDH6	protein_coding
ENSG00000135677	Xiaozhi Li -BMC	33198677	Glioma	Li	0.516	GNS	protein_coding
ENSG00000213626	Xiaozhi Li -BMC	33198677	Glioma	Li	0.422	LBH	protein_coding
ENSG00000168077	Xiaozhi Li -BMC	33198677	Glioma	Li	0.211	SCARA3	protein_coding
ENSG00000126368	Xueran Chen	32968155	GBM	Chen	0.3674	NR1D1	protein_coding
ENSG00000049540	Xueran Chen	32968155	GBM	Chen	0.2582	ELN	protein_coding
ENSG00000102466	Xueran Chen	32968155	GBM	Chen	0.1846	FGF14	protein_coding
ENSG00000163220	Xueran Chen	32968155	GBM	Chen	0.1746	S100A9	protein_coding
ENSG00000105976	Xueran Chen	32968155	GBM	Chen	0.1724	MET	protein_coding
ENSG00000123496	Xueran Chen	32968155	GBM	Chen	0.0811	IL13RA2	protein_coding
ENSG00000006016	Xueran Chen	32968155	GBM	Chen	-0.1384	CRLF1	protein_coding
ENSG00000136160	Xueran Chen	32968155	GBM	Chen	-0.1993	EDNRB	protein_coding
ENSG00000204389	Xueran Chen	32968155	GBM	Chen	-0.3123	HSPA1A	protein_coding
ENSG00000151617	Xueran Chen	32968155	GBM	Chen	-0.3257	EDNRA	protein_coding
ENSG00000143321	Xueran Chen	32968155	GBM	Chen	-0.3423	HDGF	protein_coding
ENSG00000100351	Xueran Chen	32968155	GBM	Chen	-0.8632	GRAP2	protein_coding
ENSG00000137558	Xueran Chen	32968155	GBM	Chen	-1.128	PI15	protein_coding
ENSG00000182687	Xueran Chen	32968155	GBM	Chen	-1.6907	GALR2	protein_coding
ENSG00000102882	Yang Xu	33194668	Glioma	Xu	0.9724	MAPK3	protein_coding
ENSG00000116044	Yang Xu	33194668	Glioma	Xu	0.8124	NFE2L2	protein_coding
ENSG00000141458	Yang Xu	33194668	Glioma	Xu	0.665	NPC1	protein_coding
ENSG00000089685	Yang Xu	33194668	Glioma	Xu	0.3143	BIRC5	protein_coding
ENSG00000263528	Yang Xu	33194668	Glioma	Xu	0.3004	IKBKE	protein_coding
ENSG00000119782	Yang Xu	33194668	Glioma	Xu	0.2996	FKBP1B	protein_coding
ENSG00000035664	Yang Xu	33194668	Glioma	Xu	0.2717	DAPK2	protein_coding
ENSG00000006210	Yang Xu	33194668	Glioma	Xu	-0.1729	CX3CL1	protein_coding
ENSG00000096384	Yang Xu	33194668	Glioma	Xu	-0.2573	HSP90AB1	protein_coding
ENSG00000065675	Yang Xu	33194668	Glioma	Xu	-0.2715	PRKCQ	protein_coding
ENSG00000102710	Yang Xu	33194668	Glioma	Xu	-0.2891	SUPT20H	protein_coding
ENSG00000121653	Yang Xu	33194668	Glioma	Xu	-0.3647	MAPK8IP1	protein_coding
ENSG00000015475	Yang Xu	33194668	Glioma	Xu	-0.3983	BID	protein_coding
ENSG00000170296	Yang Xu	33194668	Glioma	Xu	-0.5459	GABARAP	protein_coding
ENSG00000171862	Yang Xu	33194668	Glioma	Xu	-0.5709	PTEN	protein_coding
ENSG00000128829	Yi Zheng	33594759	LGG	Zheng	0.8435	EIF2AK4	protein_coding
ENSG00000144554	Yi Zheng	33594759	LGG	Zheng	0.7676	FANCD2	protein_coding
ENSG00000073282	Yi Zheng	33594759	LGG	Zheng	0.6461	TP63	protein_coding
ENSG00000116044	Yi Zheng	33594759	LGG	Zheng	0.5302	NFE2L2	protein_coding
ENSG00000133794	Yi Zheng	33594759	LGG	Zheng	0.5196	ARNTL	protein_coding
ENSG00000106211	Yi Zheng	33594759	LGG	Zheng	0.4601	HSPB1	protein_coding
ENSG00000005893	Yi Zheng	33594759	LGG	Zheng	0.4203	LAMP2	protein_coding
ENSG00000087250	Yi Zheng	33594759	LGG	Zheng	0.2582	MT3	protein_coding
ENSG00000197442	Yi Zheng	33594759	LGG	Zheng	-0.4842	MAP3K5	protein_coding
ENSG00000165637	Yi Zheng	33594759	LGG	Zheng	-0.5619	VDAC2	protein_coding
ENSG00000086065	Yi Zheng	33594759	LGG	Zheng	-0.6546	CHMP5	protein_coding
ENSG00000105993	Yi Zheng	33594759	LGG	Zheng	-0.9802	DNAJB6	protein_coding
ENSG00000135097	Yi-Hong Zhou	21234290	GBM	Zhou	1.15	MSI1	protein_coding
ENSG00000168283	Yi-Hong Zhou	21234290	GBM	Zhou	0.66	BMI1	protein_coding
ENSG00000146648	Yi-Hong Zhou	21234290	GBM	Zhou	0.01	EGFR	protein_coding
ENSG00000135446	Yi-Hong Zhou	21234290	GBM	Zhou	0	CDK4	protein_coding
ENSG00000087245	Yi-Hong Zhou	21234290	GBM	Zhou	-0.03	MMP2	protein_coding
ENSG00000112715	Yi-Hong Zhou	21234290	GBM	Zhou	-0.06	VEGFA	protein_coding
ENSG00000171862	Yi-Hong Zhou	21234290	GBM	Zhou	-0.1	PTEN	protein_coding
ENSG00000170889	Yi-Hong Zhou	21234290	GBM	Zhou	-0.1	RPS9	protein_coding
ENSG00000007372	Yi-Hong Zhou	21234290	GBM	Zhou	-0.11	PAX6	protein_coding
ENSG00000007062	Yi-Hong Zhou	21234290	GBM	Zhou	-0.13	PROM1	protein_coding
ENSG00000165304	Yi-Hong Zhou	21234290	GBM	Zhou	-0.17	MELK	protein_coding
ENSG00000115457	Yi-Hong Zhou	21234290	GBM	Zhou	-0.19	IGFBP2	protein_coding
ENSG00000118777	Yi-Hong Zhou	21234290	GBM	Zhou	-0.2	ABCG2	protein_coding
ENSG00000198951	Yong Li	33186124	Glioma	Li	0.29	NAGA	protein_coding
ENSG00000135077	Yong Li	33186124	Glioma	Li	0.101	HAVCR2	protein_coding
ENSG00000104894	Yong Li	33186124	Glioma	Li	0.063	CD37	protein_coding
ENSG00000158869	Yong Li	33186124	Glioma	Li	0.023	FCER1G	protein_coding
ENSG00000159189	Yong Li	33186124	Glioma	Li	-0.005	C1QC	protein_coding
ENSG00000204472	Yong Li	33186124	Glioma	Li	-0.04	AIF1	protein_coding
ENSG00000101336	Yong Li	33186124	Glioma	Li	-0.092	HCK	protein_coding
ENSG00000184574	Yong Li	33186124	Glioma	Li	-0.128	LPAR5	protein_coding
ENSG00000068001	Youchao Xiao	33381460	LGG	Xiao	0.0279	HYAL2	protein_coding
ENSG00000087245	Youchao Xiao	33381460	LGG	Xiao	0.0084	MMP2	protein_coding
ENSG00000026508	Youchao Xiao	33381460	LGG	Xiao	0.0076	CD44	protein_coding
ENSG00000118785	Youchao Xiao	33381460	LGG	Xiao	0.0006	SPP1	protein_coding
ENSG00000139537	Yuemei Feng	33230136	Glioma	Feng	-0.4617	CCDC65	protein_coding
ENSG00000124713	Yuemei Feng	33230136	Glioma	Feng	-0.5851	GNMT	protein_coding
ENSG00000136960	Yuemei Feng	33230136	Glioma	Feng	-0.6056	ENPP2	protein_coding
ENSG00000198771	Yuemei Feng	33230136	Glioma	Feng	-1.0209	RCSD1	protein_coding
ENSG00000173401	Yuemei Feng	33230136	Glioma	Feng	-2.548	GLIPR1L1	protein_coding
ENSG00000198838	Yuhualei Pan	31960992	GBM	Pan	0.1	RYR3	protein_coding
ENSG00000120251	Yuhualei Pan	31960992	GBM	Pan	-0.1	GRIA2	protein_coding
ENSG00000175084	Yulin Wang	31379707	GBM	Wang	0.5536	DES	protein_coding
ENSG00000123388	Yulin Wang	31379707	GBM	Wang	0.281	HOXC11	protein_coding
ENSG00000258227	Yulin Wang	31379707	GBM	Wang	0.0995	CLEC5A	protein_coding
ENSG00000133110	Yulin Wang	31379707	GBM	Wang	0.0566	POSTN	protein_coding
ENSG00000204764	Yulin Wang	31379707	GBM	Wang	-0.734	RANBP17	protein_coding
ENSG00000116977	Yulin Wang-J.Cell	32065482	GBM	Wang	0.2152	LGALS8	protein_coding
ENSG00000162595	Yulin Wang-J.Cell	32065482	GBM	Wang	0.1052	DIRAS3	protein_coding
ENSG00000107643	Yulin Wang-J.Cell	32065482	GBM	Wang	-0.3603	MAPK8	protein_coding
ENSG00000136738	Yulin Wang-J.Cell	32065482	GBM	Wang	-0.2851	STAM	protein_coding
ENSG00000151846	Zewei Tu	33634092	Glioma	Tu	0.0468	PABPC3	protein_coding
ENSG00000278023	Zewei Tu	33634092	Glioma	Tu	0.0424	RDM1	protein_coding
ENSG00000172183	Zewei Tu	33634092	Glioma	Tu	0.0243	ISG20	protein_coding
ENSG00000269190	Zewei Tu	33634092	Glioma	Tu	0.0213	FBXO17	protein_coding
ENSG00000128394	Zewei Tu	33634092	Glioma	Tu	0.0166	APOBEC3F	protein_coding
ENSG00000196141	Zewei Tu	33634092	Glioma	Tu	0.009	SPATS2L	protein_coding
ENSG00000214274	Zewei Tu	33634092	Glioma	Tu	0.007	ANG	protein_coding
ENSG00000116830	Zewei Tu	33634092	Glioma	Tu	0.0064	TTF2	protein_coding
ENSG00000100441	Zewei Tu	33634092	Glioma	Tu	0.0038	KHNYN	protein_coding
ENSG00000161654	Zewei Tu	33634092	Glioma	Tu	0.0019	LSM12	protein_coding
ENSG00000189266	Zewei Tu	33634092	Glioma	Tu	0.0004	PNRC2	protein_coding
ENSG00000153048	Zewei Tu	33634092	Glioma	Tu	0	CARHSP1	protein_coding
ENSG00000134030	Zewei Tu	33634092	Glioma	Tu	-0.0029	CTIF	protein_coding
ENSG00000204590	Zewei Tu	33634092	Glioma	Tu	-0.0078	GNL1	protein_coding
ENSG00000143546	Zhigang Qin	32534425	GBM	Qin	0.392	S100A8	protein_coding
ENSG00000254709	Zhigang Qin	32534425	GBM	Qin	0.368	IGLL5	protein_coding
ENSG00000163739	Zhigang Qin	32534425	GBM	Qin	0.174	CXCL1	protein_coding
ENSG00000108591	Zhongjun Yan	31289499	Glioma	Yan	0.405	DRG2	protein_coding
ENSG00000144711	Zhongjun Yan	31289499	Glioma	Yan	0.336	IQSEC1	protein_coding
ENSG00000114395	Zhongjun Yan	31289499	Glioma	Yan	0.336	CYB561D2	protein_coding
ENSG00000161267	Zhongjun Yan	31289499	Glioma	Yan	0.262	BDH1	protein_coding
ENSG00000172936	Zhongjun Yan	31289499	Glioma	Yan	0.262	MYD88	protein_coding
ENSG00000116977	Zhongjun Yan	31289499	Glioma	Yan	0.262	LGALS8	protein_coding
ENSG00000145022	Zhongjun Yan	31289499	Glioma	Yan	0.262	TCTA	protein_coding
ENSG00000147065	Zhongjun Yan	31289499	Glioma	Yan	0.262	MSN	protein_coding
ENSG00000165169	Zhongjun Yan	31289499	Glioma	Yan	0.262	DYNLT3	protein_coding
ENSG00000169439	Zhongjun Yan	31289499	Glioma	Yan	0.182	SDC2	protein_coding
ENSG00000169715	Zhongjun Yan	31289499	Glioma	Yan	0.182	MT1E	protein_coding
ENSG00000090339	Zhongjun Yan	31289499	Glioma	Yan	0.182	ICAM1	protein_coding
ENSG00000172183	Zhongjun Yan	31289499	Glioma	Yan	0.182	ISG20	protein_coding
ENSG00000067182	Zhongjun Yan	31289499	Glioma	Yan	0.182	TNFRSF1A	protein_coding
ENSG00000143554	Zhongjun Yan	31289499	Glioma	Yan	0.182	SLC27A3	protein_coding
ENSG00000197461	Zhongjun Yan	31289499	Glioma	Yan	0.182	PDGFA	protein_coding
ENSG00000155760	Zhongjun Yan	31289499	Glioma	Yan	0.182	FZD7	protein_coding
ENSG00000110492	Zhongjun Yan	31289499	Glioma	Yan	0.182	MDK	protein_coding
ENSG00000106070	Zhongjun Yan	31289499	Glioma	Yan	0.182	GRB10	protein_coding
ENSG00000106511	Zhongjun Yan	31289499	Glioma	Yan	0.095	MEOX2	protein_coding
ENSG00000129038	Zhongjun Yan	31289499	Glioma	Yan	0.095	LOXL1	protein_coding
ENSG00000133048	Zhongjun Yan	31289499	Glioma	Yan	0.095	CHI3L1	protein_coding
ENSG00000177575	Zhongjun Yan	31289499	Glioma	Yan	0.095	CD163	protein_coding
ENSG00000182326	Zhongjun Yan	31289499	Glioma	Yan	0.095	C1S	protein_coding
ENSG00000140379	Zhongjun Yan	31289499	Glioma	Yan	0.095	BCL2A1	protein_coding
ENSG00000162493	Zhongjun Yan	31289499	Glioma	Yan	0.095	PDPN	protein_coding
ENSG00000143546	Zhongjun Yan	31289499	Glioma	Yan	0.095	S100A8	protein_coding
ENSG00000157601	Zhongjun Yan	31289499	Glioma	Yan	0.095	MX1	protein_coding
ENSG00000230989	Zhongjun Yan	31289499	Glioma	Yan	-0.315	HSBP1	protein_coding
ENSG00000165409	Zhongjun Yan	31289499	Glioma	Yan	-0.4	TSHR	protein_coding
ENSG00000196296	Zhongjun Yan	31289499	Glioma	Yan	-1.139	ATP2A1	protein_coding
ENSG00000101460	Zihao Wang	31844032	GBM	Wang	0.269	MAP1LC3A	protein_coding
ENSG00000005884	Zihao Wang	31844032	GBM	Wang	0.139	ITGA3	protein_coding
ENSG00000157168	Zihao Wang	31844032	GBM	Wang	0.132	NRG1	protein_coding
